# Supplementary material for: Functional characterization of SMARCA4 variants identified by targeted exome-sequencing of 131,668 cancer patients
Source: Nat Commun. 2020 Nov 3;11:5551. doi: 10.1038/s41467-020-19402-8 (PMC7609548; doi:10.1038/s41467-020-19402-8)
Supplement: Supplementary file 4 — Supplementary Data 1 [file 41467_2020_19402_MOESM4_ESM.xlsx]

## Sheet: Sheet1
Supplementary Data 1. SMARCA4 variants found in the FoundationCORE® database.
These data consist of 10,562 SMARCA4 short variants (SV), copy number alterations (CN) and rearrangements (RE) detected from 9,434 patients with at least 1 SMARCA4 alteration.
Sample ID	Cancer type	Gene	Partner gene of RE	Pos1_RE	Pos2_RE	Alteration type	Nucleotide changes in CDS	Amino acid alteration	Copy number	Refseq transcript	Coding type	SGZ	Mutation load per mb
V_8366	nsclc	SMARCA4				SV	3854t>C	L1285S		NM_003072	missense	homozygous	938.725
V_8366	nsclc	SMARCA4				SV	4261T>C	S1421P		NM_003072	missense	homozygous	938.725
V_65415	crc	SMARCA4				SV	1748A>C	K583T		NM_003072	missense	ND	873.476
V_65415	crc	SMARCA4				SV	3241A>C	K1081Q		NM_003072	missense	ND	873.476
V_116821	endometrial	SMARCA4				SV	1396C>T	R466C		NM_003072	missense	het	844.766
V_116821	endometrial	SMARCA4				SV	2576C>T	T859M		NM_003072	missense	het	844.766
V_116821	endometrial	SMARCA4				SV	4840C>T	R1614W		NM_003072	missense	het	844.766
V_116821	endometrial	SMARCA4				SV	4649C>A	S1550Y		NM_003072	missense	het	844.766
V_116821	endometrial	SMARCA4				SV	852G>A	W284*		NM_003072	nonsense	het	844.766
V_116821	endometrial	SMARCA4				SV	2004G>T	E668D		NM_003072	missense	het	844.766
V_116821	endometrial	SMARCA4				SV	4876G>A	V1626M		NM_003072	missense	het	844.766
V_1794	glioma	SMARCA4				SV	1147C>T	Q383*		NM_003072	nonsense	het	788.216
V_1794	glioma	SMARCA4				SV	2077C>T	P693S		NM_003072	missense	het	788.216
V_1794	glioma	SMARCA4				SV	733G>A	A245T		NM_003072	missense	het	788.216
V_1794	glioma	SMARCA4				SV	4340C>T	P1447L		NM_003072	missense	het	788.216
V_89549	crc	SMARCA4				SV	3569C>T	A1190V		NM_003072	missense	het	721.226
V_89549	crc	SMARCA4				SV	1135G>A	A379T		NM_003072	missense	het	721.226
V_89549	crc	SMARCA4				SV	2833G>A	A945T		NM_003072	missense	het	721.226
V_89549	crc	SMARCA4				SV	3598C>T	R1200C		NM_003072	missense	het	721.226
V_89549	crc	SMARCA4				SV	4250G>T	S1417I		NM_003072	missense	het	721.226
V_89549	crc	SMARCA4				SV	2617-1G>T	splice site 2617-1G>T		NM_003072	splice	het	721.226
V_89549	crc	SMARCA4				SV	1142G>A	R381Q		NM_003072	missense	het	721.226
V_56585	endometrial	SMARCA4				SV	3166G>A	E1056K		NM_003072	missense	ND	677.727
V_56585	endometrial	SMARCA4				SV	2943G>T	K981N		NM_003072	missense	ND	677.727
V_128450	crc	SMARCA4				SV	4177a>G	T1393A		NM_001128849	missense	ND	672.507
V_128450	crc	SMARCA4				SV	2644G>A	E882K		NM_003072	missense	ND	672.507
V_18272	melanoma	SMARCA4				SV	3469C>T	R1157W		NM_003072	missense	ND	665.547
V_68517	glioma	SMARCA4				SV	1016C>T	P339L		NM_003072	missense	het	663.807
V_68517	glioma	SMARCA4				SV	64C>T	P22S		NM_003072	missense	het	663.807
V_68517	glioma	SMARCA4				SV	4865C>T	A1622V		NM_003072	missense	het	663.807
V_68517	glioma	SMARCA4				SV	4270C>T	P1424S		NM_003072	missense	het	663.807
V_50657	salivary gland	SMARCA4				SV	3505G>A	D1169N		NM_003072	missense	het	642.057
V_50657	salivary gland	SMARCA4				SV	1595C>T	A532V		NM_003072	missense	het	642.057
V_50657	salivary gland	SMARCA4				SV	2098G>A	E700K		NM_003072	missense	het	642.057
V_50657	salivary gland	SMARCA4				SV	145C>T	P49S		NM_003072	missense	het	642.057
V_50657	salivary gland	SMARCA4				SV	415C>T	P139S		NM_003072	missense	het	642.057
V_50657	salivary gland	SMARCA4				SV	4416C>G	Y1472*		NM_003072	nonsense	het	642.057
V_50657	salivary gland	SMARCA4				SV	1246-1G>A	splice site 1246-1G>A		NM_003072	splice	het	642.057
V_76356	ovary	SMARCA4				SV	1757_1758insA	K587fs*64		NM_003072	frameshift	ND	623.787
V_76356	ovary	SMARCA4				SV	1142G>A	R381Q		NM_003072	missense	ND	623.787
V_76356	ovary	SMARCA4				SV	3575G>A	R1192H		NM_003072	missense	ND	623.787
V_76356	ovary	SMARCA4				SV	3715T>C	S1239P		NM_003072	missense	ND	623.787
V_76356	ovary	SMARCA4				SV	3841G>A	V1281I		NM_003072	missense	ND	623.787
V_67254	melanoma	SMARCA4				SV	935C>T	S312F		NM_003072	missense	ND	605.517
V_67254	melanoma	SMARCA4				SV	995_996CC>GT	S332C		NM_003072	missense	ND	605.517
V_67254	melanoma	SMARCA4				SV	4028T>A	L1343H		NM_003072	missense	ND	605.517
V_67254	melanoma	SMARCA4				SV	4030C>T	P1344S		NM_003072	missense	ND	605.517
V_87073	endometrial	SMARCA4				SV	3874-1G>T	splice site 3874-1G>T		NM_003072	splice	ND	602.907
V_87073	endometrial	SMARCA4				SV	1019C>T	A340V		NM_003072	missense	ND	602.907
V_87073	endometrial	SMARCA4				SV	1322G>A	R441H		NM_003072	missense	ND	602.907
V_87073	endometrial	SMARCA4				SV	2791A>G	T931A		NM_003072	missense	ND	602.907
V_87073	endometrial	SMARCA4				SV	4885G>A	D1629N		NM_003072	missense	ND	602.907
V_6349	lower gi	SMARCA4				SV	2422A>G	I808V		NM_003072	missense	ND	596.817
V_29828	melanoma	SMARCA4				SV	4771C>T	R1591W		NM_003072	missense	ND	583.767
V_29828	melanoma	SMARCA4				SV	437C>T	S146F		NM_003072	missense	ND	583.767
V_99283	endometrial	SMARCA4				SV	251T>C	M84T		NM_003072	missense	ND	576.3
V_99283	endometrial	SMARCA4				SV	1577G>A	R526H		NM_003072	missense	ND	576.3
V_99283	endometrial	SMARCA4				SV	1888G>T	G630C		NM_003072	missense	ND	576.3
V_99283	endometrial	SMARCA4				SV	2654G>A	R885H		NM_003072	missense	ND	576.3
V_99283	endometrial	SMARCA4				SV	3575G>A	R1192H		NM_003072	missense	ND	576.3
V_99283	endometrial	SMARCA4				SV	4403C>T	A1468V		NM_003072	missense	ND	576.3
V_528	prostate	SMARCA4				SV	1343G>A	R448H		NM_003072	missense	ND	573.327
V_7732	crc	SMARCA4				SV	810_811insC	G271fs*16		NM_003072	frameshift	ND	565.494
V_117759	glioma	SMARCA4				SV	55G>A	G19S		NM_003072	missense	het	559.407
V_117759	glioma	SMARCA4				SV	3547G>A	D1183N		NM_003072	missense	het	559.407
V_117759	glioma	SMARCA4				SV	2518G>A	A840T		NM_003072	missense	het	559.407
V_117759	glioma	SMARCA4				SV	4277C>T	T1426I		NM_003072	missense	het	559.407
V_37573	crc	SMARCA4				SV	4472G>A	R1491Q		NM_003072	missense	ND	555.927
V_37573	crc	SMARCA4				SV	3850g>A	D1284N		NM_003072	missense	ND	555.927
V_84791	ovary	SMARCA4				SV	3580G>A	G1194R		NM_003072	missense	ND	523.737
V_84791	ovary	SMARCA4				SV	1135G>A	A379T		NM_003072	missense	ND	523.737
V_84791	ovary	SMARCA4				SV	4495G>A	E1499K		NM_003072	missense	ND	523.737
V_84791	ovary	SMARCA4				SV	2779T>G	F927V		NM_003072	missense	ND	523.737
V_84791	ovary	SMARCA4				SV	2918G>A	R973Q		NM_003072	missense	ND	523.737
V_55284	nsclc	SMARCA4				CN			9		amplification	ND	499.378
V_55284	nsclc	SMARCA4				SV	4112C>T	S1371F		NM_003072	missense	het	499.378
V_55284	nsclc	SMARCA4				SV	839C>T	P280L		NM_003072	missense	het	499.378
V_40872	glioma	SMARCA4				SV	2476G>A	A826T		NM_003072	missense	het	494.158
V_8978	ovary	SMARCA4				SV	2716C>T	R906C		NM_003072	missense	ND	493.457
V_95665	urinary	SMARCA4				SV	3277C>T	R1093*		NM_003072	nonsense	ND	493.288
V_95665	urinary	SMARCA4				SV	106C>T	P36S		NM_003072	missense	ND	493.288
V_95665	urinary	SMARCA4				SV	2158G>A	V720M		NM_003072	missense	ND	493.288
V_54618	endometrial	SMARCA4				SV	1538G>A	R513Q		NM_003072	missense	ND	491.055
V_115150	crc	SMARCA4				SV	685G>T	G229*		NM_003072	nonsense	het	490.678
V_115150	crc	SMARCA4				SV	2123+1G>A	splice site 2123+1G>A		NM_003072	splice	het	490.678
V_115150	crc	SMARCA4				SV	3575G>A	R1192H		NM_003072	missense	het	490.678
V_115150	crc	SMARCA4				SV	1528A>G	N510D		NM_003072	missense	het	490.678
V_40570	endometrial	SMARCA4				SV	3575G>A	R1192H		NM_003072	missense	ND	473.278
V_40570	endometrial	SMARCA4				SV	908T>C	I303T		NM_003072	missense	ND	473.278
V_40570	endometrial	SMARCA4				SV	1583G>A	R528Q		NM_003072	missense	ND	473.278
V_79057	crc	SMARCA4				SV	3403C>T	R1135W		NM_003072	missense	het	469.798
V_29472	endometrial	SMARCA4				SV	583C>T	P195S		NM_003072	missense	ND	467.043
V_29472	endometrial	SMARCA4				SV	4204G>T	E1402*		NM_003072	nonsense	ND	467.043
V_124023	crc	SMARCA4				SV	1737g>T	E579D		NM_003072	missense	het	463.708
V_46524	endometrial	SMARCA4				SV	1577G>A	R526H		NM_003072	missense	ND	461.04
V_46524	endometrial	SMARCA4				SV	1685C>T	A562V		NM_003072	missense	ND	461.04
V_46524	endometrial	SMARCA4				SV	3746C>T	A1249V		NM_003072	missense	ND	461.04
V_46524	endometrial	SMARCA4				SV	4006C>T	R1336C		NM_003072	missense	ND	461.04
V_46524	endometrial	SMARCA4				SV	4237C>T	R1413C		NM_003072	missense	ND	461.04
V_46524	endometrial	SMARCA4				SV	4513G>A	V1505M		NM_003072	missense	ND	461.04
V_46524	endometrial	SMARCA4				SV	4837C>T	R1613W		NM_003072	missense	ND	461.04
V_46524	endometrial	SMARCA4				SV	4931G>T	S1644I		NM_003072	missense	ND	461.04
V_41788	nsclc	SMARCA4				SV	295C>T	R99W		NM_003072	missense	ND	450.234
V_41788	nsclc	SMARCA4				SV	652C>T	P218S		NM_003072	missense	ND	450.234
V_41788	nsclc	SMARCA4				SV	2833G>A	A945T		NM_003072	missense	ND	450.234
V_121804	melanoma	SMARCA4				SV	3355C>T	R1119C		NM_003072	missense	homozygous	439.348
V_29498	glioma	SMARCA4				SV	2729C>T	T910M		NM_003072	missense	het	430.648
V_29498	glioma	SMARCA4				SV	3976G>A	E1326K		NM_003072	missense	het	430.648
V_29498	glioma	SMARCA4				SV	4235G>A	R1412H		NM_001128849	missense	het	430.648
V_63108	cup	SMARCA4				SV	4030C>T	P1344S		NM_003072	missense	het	427.168
V_63108	cup	SMARCA4				SV	335_336CC>TT	P112L		NM_003072	missense	het	427.168
V_62437	glioma	SMARCA4				SV	179G>A	G60E		NM_003072	missense	het	416.728
V_62437	glioma	SMARCA4				SV	881C>T	A294V		NM_003072	missense	het	416.728
V_100589	biliary	SMARCA4				SV	3727C>T	R1243W		NM_003072	missense	ND	405.811
V_100589	biliary	SMARCA4				SV	4306G>A	E1436K		NM_003072	missense	ND	405.811
V_68192	skin	SMARCA4				SV	966_968CTC>TTT	S323L		NM_003072	missense	ND	405.418
V_127218	cup	SMARCA4				SV	1142G>A	R381Q		NM_003072	missense	ND	402.209
V_127218	cup	SMARCA4				SV	2438C>T	S813L		NM_003072	missense	ND	402.209
V_119879	endometrial	SMARCA4				SV	1097T>C	I366T		NM_003072	missense	ND	399.328
V_28365	cup	SMARCA4				SV	1072C>T	P358S		NM_003072	missense	het	398.607
V_28365	cup	SMARCA4				SV	1900C>T	P634S		NM_003072	missense	het	398.607
V_93681	endometrial	SMARCA4				SV	3517A>G	I1173V		NM_003072	missense	het	396.718
V_93681	endometrial	SMARCA4				SV	1403G>A	R468H		NM_003072	missense	het	396.718
V_93681	endometrial	SMARCA4				SV	4201G>A	E1401K		NM_003072	missense	het	396.718
V_16015	skin	SMARCA4				SV	829C>T	P277S		NM_003072	missense	het	389.758
V_16015	skin	SMARCA4				SV	959C>T	P320L		NM_003072	missense	het	389.758
V_16015	skin	SMARCA4				SV	3826c>T	P1276S		NM_003072	missense	ND	389.758
V_17769	crc	SMARCA4				SV	1142G>A	R381Q		NM_003072	missense	ND	382.999
V_11101	uterus	SMARCA4				SV	797C>T	S266L		NM_003072	missense	ND	382.798
V_55229	endometrial	SMARCA4				SV	4742G>T	G1581V		NM_003072	missense	ND	382.798
V_35269	crc	SMARCA4				SV	3703G>A	D1235N		NM_003072	missense	ND	379.318
V_128037	crc	SMARCA4				SV	974T>C	V325A		NM_003072	missense	ND	371.488
V_128037	crc	SMARCA4				SV	2788C>T	P930S		NM_003072	missense	ND	371.488
V_128037	crc	SMARCA4				SV	1543C>T	Q515*		NM_003072	nonsense	ND	371.488
V_11326	melanoma	SMARCA4				SV	931C>T	P311S		NM_003072	missense	het	370.993
V_11326	melanoma	SMARCA4				SV	2537C>T	P846L		NM_003072	missense	het	370.993
V_80375	crc	SMARCA4				SV	4221G>T	K1407N		NM_003072	missense	ND	357.568
V_90727	crc	SMARCA4				SV	2136A>C	Q712H		NM_003072	missense	ND	349.738
V_90727	crc	SMARCA4				SV	2681C>T	T894M		NM_003072	missense	ND	349.738
V_90727	crc	SMARCA4				SV	4186g>A	D1396N		NM_001128849	missense	ND	349.738
V_91440	endometrial	SMARCA4				SV	1888G>A	G630S		NM_003072	missense	ND	335.818
V_91440	endometrial	SMARCA4				SV	3659A>G	Y1220C		NM_003072	missense	ND	335.818
V_91440	endometrial	SMARCA4				SV	4256G>A	R1419H		NM_001128849	missense	ND	335.818
V_9123	crc	SMARCA4				SV	4237C>T	R1413C		NM_003072	missense	het	332.338
V_56067	glioma	SMARCA4				SV	4057G>A	E1353K		NM_003072	missense	homozygous	329.728
V_73830	scc other	SMARCA4				CN			10		amplification	ND	329.728
V_73830	scc other	SMARCA4				SV	911C>T	P304L		NM_003072	missense	het	329.728
V_73830	scc other	SMARCA4				SV	584_585CC>TT	P195L		NM_003072	missense	het	329.728
V_30699	endometrial	SMARCA4				SV	2476G>A	A826T		NM_003072	missense	ND	327.988
V_30699	endometrial	SMARCA4				SV	3083G>A	G1028D		NM_003072	missense	ND	327.988
V_119133	crc	SMARCA4				SV	4177G>T	E1393*		NM_003072	nonsense	ND	325.378
V_119133	crc	SMARCA4				SV	3260G>T	R1087I		NM_003072	missense	ND	325.378
V_53016	skin	SMARCA4				SV	829C>T	P277S		NM_003072	missense	het	323.638
V_52819	melanoma	SMARCA4				SV	1882C>T	L628F		NM_003072	missense	het	322.968
V_115857	glioma	SMARCA4				SV	1352G>A	R451H		NM_003072	missense	ND	322.768
V_115857	glioma	SMARCA4				SV	1864G>A	V622M		NM_003072	missense	ND	322.768
V_46575	crc	SMARCA4				SV	1993G>T	E665*		NM_003072	nonsense	ND	321.898
V_46575	crc	SMARCA4				SV	2530T>G	F844V		NM_003072	missense	ND	321.898
V_46575	crc	SMARCA4				SV	1433G>T	S478I		NM_003072	missense	ND	321.898
V_46575	crc	SMARCA4				SV	4933G>A	E1645K		NM_003072	missense	ND	321.898
V_46575	crc	SMARCA4				SV	1571A>T	K524M		NM_003072	missense	ND	321.898
V_7632	melanoma	SMARCA4				SV	325_326CC>TT	P109L		NM_003072	missense	het	319.366
V_7632	melanoma	SMARCA4				SV	326C>T	P109L		NM_003072	missense	het	319.366
V_48757	glioma	SMARCA4				SV	4906G>A	E1636K		NM_003072	missense	het	314.938
V_29922	melanoma	SMARCA4				SV	2438C>T	S813L		NM_003072	missense	het	312.328
V_29922	melanoma	SMARCA4				SV	3713C>T	S1238F		NM_003072	missense	het	312.328
V_35760	melanoma	SMARCA4				SV	959C>T	P320L		NM_003072	missense	het	311.458
V_54669	melanoma	SMARCA4				SV	938_939CC>TT	P313L		NM_003072	missense	het	310.588
V_54669	melanoma	SMARCA4				SV	3322C>G	L1108V		NM_003072	missense	het	310.588
V_54669	melanoma	SMARCA4				SV	808C>T	P270S		NM_003072	missense	het	310.588
V_15501	pancreas	SMARCA4				SV	3730C>T	R1244C		NM_003072	missense	ND	308.848
V_15501	pancreas	SMARCA4				SV	3727C>T	R1243W		NM_003072	missense	ND	308.848
V_15501	pancreas	SMARCA4				SV	3775-1G>A	splice site 3775-1G>A		NM_003072	splice	ND	308.848
V_68970	prostate	SMARCA4				SV	3557C>T	A1186V		NM_003072	missense	ND	306.238
V_43626	cup	SMARCA4				SV	46C>T	P16S		NM_003072	missense	homozygous	301.888
V_43626	cup	SMARCA4				SV	350C>T	S117F		NM_003072	missense	homozygous	301.888
V_43626	cup	SMARCA4				SV	937C>T	P313S		NM_003072	missense	homozygous	301.888
V_44703	cup	SMARCA4				SV	3832_3833CC>TT	P1278L		NM_003072	missense	het	301.888
V_44703	cup	SMARCA4				SV	3265C>T	L1089F		NM_003072	missense	het	301.888
V_63501	crc	SMARCA4				SV	1142G>A	R381Q		NM_003072	missense	ND	299.279
V_24541	cup	SMARCA4				SV	829C>T	P277S		NM_003072	missense	het	298.409
V_66010	uterus	SMARCA4				SV	3830C>T	P1277L		NM_003072	missense	ND	297.539
V_66010	uterus	SMARCA4				SV	1189C>T	R397*		NM_003072	nonsense	ND	297.539
V_46671	endometrial	SMARCA4				SV	1438C>A	L480I		NM_003072	missense	ND	297.539
V_46671	endometrial	SMARCA4				SV	3520T>G	F1174V		NM_003072	missense	ND	297.539
V_14684	glioma	SMARCA4				SV	4345G>A	E1449K		NM_003072	missense	ND	296.669
V_14684	glioma	SMARCA4				SV	608C>T	A203V		NM_003072	missense	ND	296.669
V_79867	crc	SMARCA4				SV	1472G>T	R491I		NM_003072	missense	ND	292.319
V_99328	skin	SMARCA4				SV	3538C>T	P1180S		NM_003072	missense	het	285.749
V_123256	head and neck	SMARCA4				SV	725C>T	P242L		NM_003072	missense	het	284.489
V_123256	head and neck	SMARCA4				SV	2441C>G	T814R		NM_003072	missense	het	284.489
V_123256	head and neck	SMARCA4				SV	2644G>A	E882K		NM_003072	missense	het	284.489
V_123256	head and neck	SMARCA4				SV	3538C>T	P1180S		NM_003072	missense	het	284.489
V_123256	head and neck	SMARCA4				SV	2828T>C	F943S		NM_003072	missense	het	284.489
V_125315	crc	SMARCA4				SV	269A>G	Y90C		NM_003072	missense	ND	282.749
V_107444	head and neck	SMARCA4				SV	718c>T	P240S		NM_003072	missense	homozygous	274.049
V_39908	scc other	SMARCA4				SV	1899_1900CC>TT	P634S		NM_003072	missense	het	273.179
V_39908	scc other	SMARCA4				SV	101C>T	P34L		NM_003072	missense	het	273.179
V_106797	glioma	SMARCA4				SV	3931G>A	E1311K		NM_003072	missense	het	270.569
V_106797	glioma	SMARCA4				SV	739C>T	P247S		NM_003072	missense	het	270.569
V_106797	glioma	SMARCA4				SV	2071C>T	P691S		NM_003072	missense	het	270.569
V_106797	glioma	SMARCA4				SV	132_132delG	S46fs*48		NM_003072	frameshift	het	270.569
V_118869	cup	SMARCA4				SV	3695G>T	G1232V		NM_003072	missense	ND	267.089
V_118869	cup	SMARCA4				SV	1463A>G	E488G		NM_003072	missense	ND	267.089
V_118869	cup	SMARCA4				SV	1190G>A	R397Q		NM_003072	missense	ND	267.089
V_85290	endometrial	SMARCA4				SV	3690G>T	Q1230H		NM_003072	missense	ND	266.219
V_2763	crc	SMARCA4				SV	1142G>A	R381Q		NM_003072	missense	ND	266.219
V_16921	lower gi	SMARCA4				SV	2573C>T	T858M		NM_003072	missense	ND	263.609
V_16921	lower gi	SMARCA4				SV	3986G>A	R1329H		NM_003072	missense	ND	263.609
V_16921	lower gi	SMARCA4				SV	4544G>A	R1515H		NM_003072	missense	ND	263.609
V_96450	crc	SMARCA4				SV	825G>T	Q275H		NM_003072	missense	het	261.869
V_96450	crc	SMARCA4				SV	1523A>G	H508R		NM_003072	missense	het	261.869
V_96450	crc	SMARCA4				SV	964G>A	A322T		NM_003072	missense	het	261.869
V_96450	crc	SMARCA4				SV	2690T>C	L897P		NM_003072	missense	het	261.869
V_82468	skin	SMARCA4				SV	2483C>T	S828F		NM_003072	missense	het	259.259
V_18242	breast	SMARCA4				SV	677C>T	S226F		NM_003072	missense	het	257.519
V_18242	breast	SMARCA4				SV	1065C>G	I355M		NM_003072	missense	het	257.519
V_130539	glioma	SMARCA4				SV	1342C>T	R448C		NM_003072	missense	ND	257.519
V_36523	melanoma	SMARCA4				SV	1162C>A	L388I		NM_003072	missense	het	251.429
V_36523	melanoma	SMARCA4				SV	1804G>A	D602N		NM_003072	missense	het	251.429
V_36523	melanoma	SMARCA4				SV	3955A>T	M1319L		NM_003072	missense	het	251.429
V_70741	glioma	SMARCA4				SV	2274+1G>A	splice site 2274+1G>A		NM_003072	splice	het	251.429
V_16635	skin	SMARCA4				SV	3229C>T	R1077*		NM_003072	nonsense	ND	250.559
V_66555	crc	SMARCA4				SV	1142G>A	R381Q		NM_003072	missense	ND	250.559
V_20159	breast	SMARCA4				SV	910C>T	P304S		NM_003072	missense	het	249.689
V_51149	skin	SMARCA4				SV	2935C>T	R979*		NM_003072	nonsense	het	249.689
V_118120	cup	SMARCA4				SV	419C>T	S140F		NM_003072	missense	homozygous	247.949
V_118120	cup	SMARCA4				SV	883C>T	P295S		NM_003072	missense	homozygous	247.949
V_118120	cup	SMARCA4				SV	2480C>T	P827L		NM_003072	missense	homozygous	247.949
V_123313	crc	SMARCA4				SV	1142G>T	R381L		NM_003072	missense	ND	237.509
V_123313	crc	SMARCA4				SV	2644G>A	E882K		NM_003072	missense	ND	237.509
V_123313	crc	SMARCA4				SV	3377T>C	L1126P		NM_003072	missense	ND	237.509
V_131226	melanoma	SMARCA4				SV	100C>T	P34S		NM_003072	missense	het	236.639
V_131226	melanoma	SMARCA4				SV	168_169CC>TT	P57S		NM_003072	missense	het	236.639
V_131226	melanoma	SMARCA4				SV	1172C>A	S391Y		NM_003072	missense	het	236.639
V_94900	crc	SMARCA4				SV	1752g>T	K584N		NM_003072	missense	ND	235.769
V_3022	endometrial	SMARCA4				SV	277A>G	M93V		NM_003072	missense	ND	230.549
V_114860	crc	SMARCA4				SV	4186g>T	D1396Y		NM_001128849	missense	het	227.939
V_100077	head and neck	SMARCA4				SV	842C>T	P281L		NM_003072	missense	homozygous	227.069
V_100077	head and neck	SMARCA4				SV	2483_2484CC>TT	S828F		NM_003072	missense	homozygous	227.069
V_90817	skin	SMARCA4				SV	2483_2484CC>TT	S828F		NM_003072	missense	homozygous	225.717
V_126107	pancreas	SMARCA4				SV	668C>T	P223L		NM_003072	missense	ND	224.459
V_126107	pancreas	SMARCA4				SV	1142G>A	R381Q		NM_003072	missense	ND	224.459
V_126107	pancreas	SMARCA4				SV	2026G>T	A676S		NM_003072	missense	ND	224.459
V_67600	uterus	SMARCA4				SV	1130G>A	R377H		NM_003072	missense	het	222.116
V_67600	uterus	SMARCA4				SV	3814G>A	A1272T		NM_003072	missense	het	222.116
V_78650	crc	SMARCA4				SV	4636A>G	I1546V		NM_003072	missense	het	221.849
V_87764	crc	SMARCA4				SV	1142G>A	R381Q		NM_003072	missense	ND	220.979
V_12253	crc	SMARCA4				SV	1142G>A	R381Q		NM_003072	missense	ND	219.714
V_43019	nsclc	SMARCA4				SV	4120C>T	R1374C		NM_003072	missense	ND	218.369
V_114983	glioma	SMARCA4				SV	1615C>T	R539C		NM_003072	missense	het	218.369
V_114983	glioma	SMARCA4				SV	3919G>A	A1307T		NM_003072	missense	het	218.369
V_47303	glioma	SMARCA4				SV	769G>T	G257W		NM_003072	missense	het	217.499
V_47303	glioma	SMARCA4				SV	1030C>T	P344S		NM_003072	missense	het	217.499
V_47303	glioma	SMARCA4				SV	2900G>A	R967H		NM_003072	missense	het	217.499
V_69390	melanoma	SMARCA4				SV	3653C>T	A1218V		NM_003072	missense	het	216.629
V_24866	nsclc	SMARCA4				SV	168_169CC>TT	P57S		NM_003072	missense	het	213.149
V_122488	nsclc	SMARCA4				SV	169C>T	P57S		NM_003072	missense	het	213.149
V_122488	nsclc	SMARCA4				SV	4112C>T	S1371F		NM_003072	missense	het	213.149
V_38492	skin	SMARCA4				SV	739C>T	P247S		NM_003072	missense	het	213.149
V_51033	melanoma	SMARCA4				SV	794C>G	P265R		NM_003072	missense	het	212.279
V_51033	melanoma	SMARCA4				SV	805_806CC>TT	P269E		NM_003072	missense	het	212.279
V_51033	melanoma	SMARCA4				SV	938C>T	P313L		NM_003072	missense	het	212.279
V_51033	melanoma	SMARCA4				SV	946C>T	P316S		NM_003072	missense	het	212.279
V_51033	melanoma	SMARCA4				SV	4226C>T	S1409L		NM_003072	missense	het	212.279
V_11764	glioma	SMARCA4				SV	1250G>A	R417H		NM_003072	missense	het	211.409
V_11764	glioma	SMARCA4				SV	1396C>T	R466C		NM_003072	missense	het	211.409
V_11764	glioma	SMARCA4				SV	4194G>T	E1398D		NM_003072	missense	het	211.409
V_66736	crc	SMARCA4				SV	3260G>T	R1087I		NM_003072	missense	ND	210.539
V_32846	melanoma	SMARCA4				SV	676T>C	S226P		NM_003072	missense	het	210.539
V_32846	melanoma	SMARCA4				SV	2537C>T	P846L		NM_003072	missense	het	210.539
V_9039	salivary gland	SMARCA4				SV	352C>T	Q118*		NM_003072	nonsense	het	209.669
V_118001	melanoma	SMARCA4				SV	3484G>C	G1162R		NM_003072	missense	ND	209.669
V_7312	endometrial	SMARCA4				SV	961G>A	A321T		NM_003072	missense	het	207.059
V_125354	glioma	SMARCA4				SV	1058C>T	T353I		NM_003072	missense	ND	206.189
V_125354	glioma	SMARCA4				SV	410G>A	S137N		NM_003072	missense	ND	206.189
V_23064	glioma	SMARCA4				SV	2343G>A	M781I		NM_003072	missense	het	206.189
V_23064	glioma	SMARCA4				SV	435G>A	M145I		NM_003072	missense	het	206.189
V_1253	cup	SMARCA4				SV	4801C>T	R1601W		NM_003072	missense	ND	204.106
V_1253	cup	SMARCA4				SV	2859+2T>C	splice_site_2859+2T>C		NM_003072	splice	ND	204.106
V_105119	cup	SMARCA4				SV	514T>C	F172L		NM_003072	missense	het	203.579
V_105119	cup	SMARCA4				SV	688c>T	P230S		NM_003072	missense	het	203.579
V_105119	cup	SMARCA4				SV	3953G>A	R1318H		NM_003072	missense	het	203.579
V_91716	melanoma	SMARCA4				SV	938C>T	P313L		NM_003072	missense	het	203.579
V_91716	melanoma	SMARCA4				SV	2077C>T	P693S		NM_003072	missense	het	203.579
V_105634	endometrial	SMARCA4				SV	2645A>G	E882G		NM_003072	missense	ND	200.969
V_91321	melanoma	SMARCA4				SV	971C>T	P324L		NM_003072	missense	het	199.229
V_91321	melanoma	SMARCA4				SV	2506G>A	G836R		NM_003072	missense	het	199.229
V_78607	cup	SMARCA4				SV	584C>T	P195L		NM_003072	missense	het	199.229
V_78607	cup	SMARCA4				SV	2921_2922CC>TT	P974L		NM_003072	missense	het	199.229
V_35704	skin	SMARCA4				SV	4017_4018GG>AA	E1340K		NM_003072	missense	het	198.359
V_35704	skin	SMARCA4				SV	2300_2301CC>TT	S767F		NM_003072	missense	het	198.359
V_130513	glioma	SMARCA4				SV	4120C>T	R1374C		NM_003072	missense	het	197.489
V_39590	crc	SMARCA4				SV	1651G>A	A551T		NM_003072	missense	ND	194.879
V_63826	cup	SMARCA4				SV	3327G>T	M1109I		NM_003072	missense	ND	194.879
V_111844	glioma	SMARCA4				SV	4799G>A	G1600D		NM_003072	missense	het	194.009
V_19251	melanoma	SMARCA4				SV	706c>T	P236S		NM_003072	missense	het	194.009
V_19251	melanoma	SMARCA4				SV	3909C>A	N1303K		NM_003072	missense	het	194.009
V_19251	melanoma	SMARCA4				SV	475C>T	P159S		NM_003072	missense	het	194.009
V_92761	endometrial	SMARCA4				SV	4472G>A	R1491Q		NM_003072	missense	ND	194.009
V_29692	crc	SMARCA4				SV	1737g>T	E579D		NM_003072	missense	ND	192.269
V_98079	endometrial	SMARCA4				SV	2067G>T	K689N		NM_003072	missense	ND	190.529
V_12211	skin	SMARCA4				SV	3355C>T	R1119C		NM_003072	missense	het	189.699
V_127682	skin	SMARCA4				SV	1165C>T	P389S		NM_003072	missense	het	188.789
V_127682	skin	SMARCA4				SV	2737C>T	P913S		NM_003072	missense	het	188.789
V_125783	melanoma	SMARCA4				SV	3434C>T	P1145L		NM_003072	missense	het	188.789
V_92299	skin	SMARCA4				SV	2483C>T	S828F		NM_003072	missense	het	187.049
V_92299	skin	SMARCA4				SV	1060C>T	P354S		NM_003072	missense	het	187.049
V_90456	melanoma	SMARCA4				SV	34_35CC>TT	P12F		NM_003072	missense	het	186.179
V_111438	crc	SMARCA4				SV	2773C>T	L925F		NM_003072	missense	het	185.309
V_111438	crc	SMARCA4				SV	4142A>G	D1381G		NM_003072	missense	het	185.309
V_111438	crc	SMARCA4				SV	4237C>T	R1413C		NM_003072	missense	het	185.309
V_62284	scc other	SMARCA4				SV	3238G>A	G1080S		NM_003072	missense	het	184.439
V_62284	scc other	SMARCA4				SV	1508_1509CA>TG	A503V		NM_003072	missense	het	184.439
V_64277	prostate	SMARCA4				SV	4933G>A	E1645K		NM_003072	missense	ND	184.439
V_61645	cup	SMARCA4				SV	4192c>T	H1398Y		NM_001128849	missense	het	183.696
V_1837	skin	SMARCA4				SV	938C>T	P313L		NM_003072	missense	homozygous	183.569
V_98157	skin	SMARCA4				SV	4076G>T	C1359F		NM_003072	missense	het	182.699
V_19966	glioma	SMARCA4				SV	322C>T	P108S		NM_003072	missense	ND	182.495
V_19966	glioma	SMARCA4				SV	2128G>A	A710T		NM_003072	missense	ND	182.495
V_34194	glioma	SMARCA4				SV	2455G>A	A819T		NM_003072	missense	ND	181.829
V_34194	glioma	SMARCA4				SV	2506-1G>A	splice site 2506-1G>A		NM_003072	splice	ND	181.829
V_33026	melanoma	SMARCA4				SV	830C>T	P277L		NM_003072	missense	ND	178.349
V_98218	melanoma	SMARCA4				SV	785C>T	P262L		NM_003072	missense	het	177.479
V_125500	glioma	SMARCA4				SV	3403C>G	R1135G		NM_003072	missense	ND	177.479
V_71725	melanoma	SMARCA4				SV	4030C>T	P1344S		NM_003072	missense	het	176.492
V_71725	melanoma	SMARCA4				SV	4270C>T	P1424S		NM_003072	missense	het	176.492
V_71393	glioma	SMARCA4				SV	3422C>T	T1141I		NM_003072	missense	het	175.739
V_59479	scc other	SMARCA4				SV	2050_2078del29	V684fs*4		NM_003072	frameshift	ND	175.739
V_43513	glioma	SMARCA4				SV	970C>T	P324S		NM_003072	missense	het	175.291
V_3648	glioma	SMARCA4				SV	2072C>T	P691L		NM_003072	missense	het	174.869
V_3648	glioma	SMARCA4				SV	4072-1G>A	splice site 4072-1G>A		NM_001128846	splice	het	174.869
V_120196	nsclc	SMARCA4				SV	1645C>T	R549C		NM_003072	missense	ND	174.091
V_120196	nsclc	SMARCA4				SV	4069C>A	L1357M		NM_003072	missense	homozygous	174.091
V_11210	cup	SMARCA4				SV	881C>T	A294V		NM_003072	missense	het	173.999
V_77479	endometrial	SMARCA4				SV	1142G>A	R381Q		NM_003072	missense	ND	173.129
V_58423	melanoma	SMARCA4				SV	2644G>A	E882K		NM_003072	missense	het	173.129
V_25971	crc	SMARCA4				SV	2685G>T	Q895H		NM_003072	missense	ND	173.129
V_108791	scc other	SMARCA4				SV	995C>T	S332F		NM_003072	missense	het	171.389
V_119026	head and neck	SMARCA4				SV	4270C>T	P1424S		NM_003072	missense	het	171.389
V_112758	pancreas	SMARCA4				SV	4654G>A	V1552I		NM_003072	missense	ND	170.519
V_98832	skin	SMARCA4				SV	884C>T	P295L		NM_003072	missense	het	169.649
V_78636	nsclc	SMARCA4				SV	3065C>T	S1022F		NM_003072	missense	het	169.649
V_42489	crc	SMARCA4				SV	4537C>T	R1513C		NM_003072	missense	ND	169.649
V_42489	crc	SMARCA4				SV	955C>T	P319S		NM_003072	missense	ND	169.649
V_89648	melanoma	SMARCA4				SV	4355C>T	S1452F		NM_003072	missense	het	169.288
V_89648	melanoma	SMARCA4				SV	2189C>T	S730F		NM_003072	missense	het	169.288
V_85032	endometrial	SMARCA4				SV	2625G>A	W875*		NM_003072	nonsense	ND	168.087
V_122390	nsclc	SMARCA4				SV	1861C>T	H621Y		NM_003072	missense	het	167.039
V_78473	melanoma	SMARCA4				SV	1657C>T	L553F		NM_003072	missense	het	166.169
V_78473	melanoma	SMARCA4				SV	4034C>T	S1345L		NM_003072	missense	het	166.169
V_124423	cup	SMARCA4				SV	2651A>T	H884L		NM_003072	missense	ND	164.429
V_39917	nsclc	SMARCA4				SV	4180G>A	G1394R		NM_001128849	missense	het	164.429
V_39917	nsclc	SMARCA4				SV	3238G>T	G1080C		NM_003072	missense	het	164.429
V_39917	nsclc	SMARCA4				SV	2362C>T	Q788*		NM_003072	nonsense	het	164.429
V_39917	nsclc	SMARCA4				SV	3277C>T	R1093*		NM_003072	nonsense	het	164.429
V_39917	nsclc	SMARCA4				SV	498_499CC>TT	R167W		NM_003072	missense	het	164.429
V_2938	scc other	SMARCA4				SV	355+2T>A	splice site 355+2T>A		NM_003072	splice	ND	163.559
V_2938	scc other	SMARCA4				SV	1569G>T	E523D		NM_003072	missense	ND	163.559
V_94315	glioma	SMARCA4				SV	13G>A	D5N		NM_003072	missense	het	163.559
V_97549	skin	SMARCA4				SV	3551T>G	L1184R		NM_003072	missense	ND	163.559
V_97549	skin	SMARCA4				SV	725C>T	P242L		NM_003072	missense	ND	163.559
V_15562	glioma	SMARCA4				SV	424G>A	G142R		NM_003072	missense	homozygous	162.689
V_99013	melanoma	SMARCA4				SV	2351G>A	G784E		NM_003072	missense	het	162.689
V_81331	melanoma	SMARCA4				SV	1172C>T	S391F		NM_003072	missense	het	161.819
V_81331	melanoma	SMARCA4				SV	2936G>A	R979Q		NM_003072	missense	het	161.819
V_116195	gastric	SMARCA4				SV	4120C>T	R1374C		NM_003072	missense	ND	161.819
V_96590	melanoma	SMARCA4				SV	68C>T	S23F		NM_003072	missense	het	160.079
V_80050	skin	SMARCA4				SV	170C>T	P57L		NM_003072	missense	het	159.683
V_80050	skin	SMARCA4				SV	4351C>T	L1451F		NM_003072	missense	het	159.683
V_87048	skin	SMARCA4				SV	691G>A	G231S		NM_003072	missense	het	159.209
V_80279	melanoma	SMARCA4				SV	995C>T	S332F		NM_003072	missense	het	159.209
V_80279	melanoma	SMARCA4				SV	1615C>T	R539C		NM_003072	missense	het	159.209
V_80279	melanoma	SMARCA4				SV	2920C>T	P974S		NM_003072	missense	het	159.209
V_50410	melanoma	SMARCA4				SV	2188T>G	S730A		NM_003072	missense	homozygous	157.469
V_73136	melanoma	SMARCA4				SV	1002_1002delG	Q335fs*76		NM_003072	frameshift	ND	157.282
V_17461	pancreas	SMARCA4				SV	2738C>T	P913L		NM_003072	missense	ND	157.282
V_17461	pancreas	SMARCA4				SV	2857A>G	K953E		NM_003072	missense	ND	157.282
V_14312	skin	SMARCA4				SV	2483C>T	S828F		NM_003072	missense	het	156.599
V_14312	skin	SMARCA4				SV	3475G>T	G1159W		NM_003072	missense	het	156.599
V_38348	crc	SMARCA4				SV	2553_2554insG	K852fs*93		NM_003072	frameshift	het	156.599
V_117290	head and neck	SMARCA4				SV	350C>T	S117F		NM_003072	missense	het	156.599
V_117290	head and neck	SMARCA4				SV	3256G>A	D1086N		NM_003072	missense	het	156.599
V_108945	skin	SMARCA4				SV	2532T>G	F844L		NM_003072	missense	ND	156.599
V_108945	skin	SMARCA4				SV	4265C>T	S1422F		NM_003072	missense	ND	156.599
V_83490	nsclc	SMARCA4				SV	590C>T	P197L		NM_003072	missense	het	156.081
V_110979	glioma	SMARCA4				SV	3101C>T	T1034I		NM_003072	missense	homozygous	155.729
V_110979	glioma	SMARCA4				SV	2973+1G>A	splice site 2973+1G>A		NM_003072	splice	homozygous	155.729
V_52861	melanoma	SMARCA4				SV	955C>T	P319S		NM_003072	missense	het	154.859
V_14595	melanoma	SMARCA4				SV	3574C>T	R1192C		NM_003072	missense	het	153.989
V_11386	skin	SMARCA4				SV	52_53CC>TT	P18L		NM_003072	missense	het	153.119
V_11386	skin	SMARCA4				SV	1406G>A	R469Q		NM_003072	missense	het	153.119
V_31409	salivary gland	SMARCA4				SV	4699g>A	E1567K		NM_003072	missense	het	152.249
V_31409	salivary gland	SMARCA4				SV	4711g>A	E1571K		NM_003072	missense	het	152.249
V_54657	skin	SMARCA4				SV	2545C>T	R849W		NM_003072	missense	homozygous	152.249
V_76039	glioma	SMARCA4				SV	50C>T	S17F		NM_003072	missense	het	151.379
V_76039	glioma	SMARCA4				SV	2439-1G>A	splice site 2439-1G>A		NM_003072	splice	het	151.379
V_64787	glioma	SMARCA4				SV	3727C>T	R1243W		NM_003072	missense	ND	150.509
V_64787	glioma	SMARCA4				SV	4213G>A	A1405T		NM_001128849	missense	ND	150.509
V_56356	gastric	SMARCA4				SV	1192A>G	T398A		NM_003072	missense	ND	150.509
V_66082	melanoma	SMARCA4				SV	938C>T	P313L		NM_003072	missense	het	150.509
V_91609	crc	SMARCA4				SV	3976G>A	E1326K		NM_003072	missense	ND	149.639
V_91609	crc	SMARCA4				SV	1419+2T>C	splice site 1419+2T>C		NM_003072	splice	ND	149.639
V_4896	glioma	SMARCA4				SV	313G>A	G105R		NM_003072	missense	homozygous	149.639
V_1520	melanoma	SMARCA4				SV	2348T>C	L783P		NM_003072	missense	ND	149.639
V_41773	nsclc	SMARCA4				SV	3829c>T	P1277S		NM_003072	missense	het	149.639
V_41773	nsclc	SMARCA4				SV	1545G>T	Q515H		NM_003072	missense	het	149.639
V_36999	melanoma	SMARCA4				SV	19C>T	P7S		NM_003072	missense	ND	148.877
V_36999	melanoma	SMARCA4				SV	53C>T	P18L		NM_003072	missense	ND	148.877
V_36999	melanoma	SMARCA4				SV	2512C>T	P838S		NM_003072	missense	ND	148.877
V_98569	nsclc	SMARCA4				SV	3083G>T	G1028V		NM_003072	missense	homozygous	148.769
V_91896	skin	SMARCA4				SV	4933G>A	E1645K		NM_003072	missense	het	148.769
V_74433	melanoma	SMARCA4				SV	512C>T	P171L		NM_003072	missense	het	148.769
V_88190	crc	SMARCA4				SV	4822C>T	R1608W		NM_003072	missense	ND	147.677
V_103492	crc	SMARCA4				SV	2732G>A	G911D		NM_003072	missense	ND	147.029
V_21588	melanoma	SMARCA4				SV	3265C>T	L1089F		NM_003072	missense	het	147.029
V_72750	nsclc	SMARCA4				SV	4403C>T	A1468V		NM_003072	missense	het	146.159
V_99017	skin	SMARCA4				SV	169_170CC>TT	P57F		NM_003072	missense	het	145.289
V_50803	skin	SMARCA4	N/A	chr19:11168927-11169030	chr4:22251514-22251651	RE					rearrangement	ND	144.419
V_50803	skin	SMARCA4				SV	3694G>A	G1232S		NM_003072	missense	het	144.419
V_50803	skin	SMARCA4				SV	883C>T	P295S		NM_003072	missense	het	144.419
V_50803	skin	SMARCA4				SV	1468C>T	H490Y		NM_003072	missense	het	144.419
V_120267	endometrial	SMARCA4				SV	3260G>T	R1087I		NM_003072	missense	ND	144.419
V_44891	scc other	SMARCA4				SV	3211C>T	Q1071*		NM_003072	nonsense	het	144.075
V_44891	scc other	SMARCA4				SV	3146C>T	P1049L		NM_003072	missense	het	144.075
V_77050	ovary	SMARCA4				SV	2133G>T	K711N		NM_003072	missense	ND	143.549
V_64518	crc	SMARCA4				SV	1142G>A	R381Q		NM_003072	missense	ND	143.549
V_72536	crc	SMARCA4				SV	1142G>T	R381L		NM_003072	missense	ND	143.549
V_15406	skin	SMARCA4				SV	2300C>T	S767F		NM_003072	missense	homozygous	142.874
V_3062	skin	SMARCA4				SV	718_719CC>TT	P240L		NM_003072	missense	ND	142.679
V_19056	skin	SMARCA4				SV	2096C>T	S699F		NM_003072	missense	het	142.679
V_124726	glioma	SMARCA4				SV	4870C>T	P1624S		NM_003072	missense	ND	141.809
V_118014	melanoma	SMARCA4				SV	3179C>T	S1060F		NM_003072	missense	ND	141.809
V_69549	scc other	SMARCA4				SV	137G>T	S46I		NM_003072	missense	het	141.809
V_69549	scc other	SMARCA4				SV	440_441CC>TT	S147F		NM_003072	missense	het	141.809
V_124929	skin	SMARCA4				SV	1964C>T	S655F		NM_003072	missense	het	140.069
V_81958	melanoma	SMARCA4				SV	830C>T	P277L		NM_003072	missense	ND	140.069
V_81958	melanoma	SMARCA4				SV	3542A>C	H1181P		NM_003072	missense	ND	140.069
V_82883	crc	SMARCA4				SV	1142G>A	R381Q		NM_003072	missense	ND	138.329
V_82883	crc	SMARCA4				SV	3727C>T	R1243W		NM_003072	missense	ND	138.329
V_72072	head and neck	SMARCA4				SV	3276_3277CC>TT	R1093*		NM_003072	nonsense	het	138.329
V_72072	head and neck	SMARCA4				SV	283G>A	G95R		NM_003072	missense	het	138.329
V_72072	head and neck	SMARCA4				SV	1172_1173CC>TT	S391F		NM_003072	missense	het	138.329
V_72072	head and neck	SMARCA4				SV	3144_3145CC>TT	P1049S		NM_003072	missense	het	138.329
V_71407	skin	SMARCA4				SV	3544C>T	Q1182*		NM_003072	nonsense	het	138.329
V_121202	skin	SMARCA4				SV	452G>A	G151D		NM_003072	missense	het	136.589
V_121202	skin	SMARCA4				SV	4196a>G	D1399G		NM_001128849	missense	het	136.589
V_82412	melanoma	SMARCA4				SV	809C>T	P270L		NM_003072	missense	het	136.589
V_109312	glioma	SMARCA4				SV	896C>T	P299L		NM_003072	missense	het	136.589
V_109312	glioma	SMARCA4				SV	1990G>A	E664K		NM_003072	missense	het	136.589
V_41348	melanoma	SMARCA4				SV	1219C>T	L407F		NM_003072	missense	het	136.589
V_123949	endometrial	SMARCA4				SV	3566G>A	R1189Q		NM_003072	missense	ND	136.589
V_126953	nsclc	SMARCA4				SV	52C>T	P18S		NM_003072	missense	het	135.719
V_112096	glioma	SMARCA4				SV	1052G>A	R351H		NM_003072	missense	het	133.979
V_112096	glioma	SMARCA4				SV	2756C>T	P919L		NM_003072	missense	het	133.979
V_5181	nsclc	SMARCA4				SV	2651A>T	H884L		NM_003072	missense	het	133.979
V_5181	nsclc	SMARCA4				SV	3479G>T	G1160V		NM_003072	missense	het	133.979
V_29572	scc other	SMARCA4				SV	632C>T	P211L		NM_003072	missense	homozygous	133.979
V_115124	scc other	SMARCA4				SV	3713C>T	S1238F		NM_003072	missense	het	133.109
V_86447	skin	SMARCA4				SV	4029_4030CC>TT	P1344S		NM_003072	missense	het	133.109
V_106236	prostate	SMARCA4				SV	2380A>G	T794A		NM_003072	missense	het	133.109
V_106236	prostate	SMARCA4				SV	1322G>A	R441H		NM_003072	missense	het	133.109
V_126279	lower gi	SMARCA4				SV	3404G>A	R1135Q		NM_003072	missense	het	132.239
V_77117	nsclc	SMARCA4				SV	691_692GG>CTT	G231fs*56		NM_003072	frameshift	ND	132.239
V_59701	melanoma	SMARCA4				SV	797C>T	S266L		NM_003072	missense	ND	132.239
V_10392	glioma	SMARCA4				SV	46C>T	P16S		NM_003072	missense	het	132.069
V_10392	glioma	SMARCA4				SV	4534G>A	E1512K		NM_003072	missense	het	132.069
V_112777	crc	SMARCA4				SV	3958G>A	D1320N		NM_003072	missense	ND	131.369
V_95074	glioma	SMARCA4				SV	2260C>T	L754F		NM_003072	missense	ND	130.868
V_75836	nsclc	SMARCA4				SV	1506G>C	K502N		NM_003072	missense	homozygous	130.499
V_75836	nsclc	SMARCA4				SV	1603G>A	E535K		NM_003072	missense	homozygous	130.499
V_75836	nsclc	SMARCA4				SV	4853G>A	R1618Q		NM_003072	missense	homozygous	130.499
V_75836	nsclc	SMARCA4				SV	4345G>T	E1449*		NM_003072	nonsense	homozygous	130.499
V_123775	melanoma	SMARCA4				SV	2921C>T	P974L		NM_003072	missense	ND	130.499
V_76832	head and neck	SMARCA4				SV	2758G>A	E920K		NM_003072	missense	het	130.499
V_76832	head and neck	SMARCA4				SV	3880G>A	D1294N		NM_003072	missense	het	130.499
V_81839	melanoma	SMARCA4				SV	3848c>T	P1283L		NM_003072	missense	ND	129.629
V_73553	breast	SMARCA4				SV	2359A>G	I787V		NM_003072	missense	het	129.629
V_73553	breast	SMARCA4				SV	449G>A	G150E		NM_003072	missense	het	129.629
V_6583	melanoma	SMARCA4				SV	4270C>T	P1424S		NM_003072	missense	het	128.759
V_6583	melanoma	SMARCA4				SV	437C>T	S146F		NM_003072	missense	het	128.759
V_33651	skin	SMARCA4				SV	169C>T	P57S		NM_003072	missense	het	127.889
V_103249	skin	SMARCA4				SV	2050G>T	V684L		NM_003072	missense	ND	127.266
V_112143	melanoma	SMARCA4				SV	4030_4031CC>TT	P1344F		NM_003072	missense	het	127.019
V_10530	gastric	SMARCA4				SV	2899C>T	R967C		NM_003072	missense	ND	127.019
V_52217	esophageal	SMARCA4				SV	3557C>T	A1186V		NM_003072	missense	homozygous	127.019
V_12957	melanoma	SMARCA4				SV	4772G>A	R1591Q		NM_003072	missense	het	127.019
V_94802	melanoma	SMARCA4				SV	52C>T	P18S		NM_003072	missense	het	127.019
V_5140	scc other	SMARCA4				SV	2896C>T	R966W		NM_003072	missense	homozygous	126.149
V_80776	crc	SMARCA4				SV	1142G>A	R381Q		NM_003072	missense	ND	126.149
V_103724	melanoma	SMARCA4				SV	689c>T	P230L		NM_003072	missense	het	126.149
V_34276	skin	SMARCA4				SV	4031C>T	P1344L		NM_003072	missense	het	126.149
V_64495	nsclc	SMARCA4				SV	3702C>G	F1234L		NM_003072	missense	homozygous	126.149
V_6166	skin	SMARCA4				SV	2653C>T	R885C		NM_003072	missense	het	126.066
V_6166	skin	SMARCA4				SV	4243C>T	R1415*		NM_003072	nonsense	het	126.066
V_87799	scc other	SMARCA4				SV	715g>C	G239R		NM_003072	missense	ND	126.066
V_27955	melanoma	SMARCA4				SV	1172C>T	S391F		NM_003072	missense	het	126.066
V_88029	skin	SMARCA4				SV	3179C>T	S1060F		NM_003072	missense	het	125.279
V_61023	head and neck	SMARCA4				SV	2243T>C	L748P		NM_003072	missense	ND	125.279
V_122237	melanoma	SMARCA4				SV	1087C>T	P363S		NM_003072	missense	het	125.279
V_118508	urinary	SMARCA4				SV	1729G>A	A577T		NM_003072	missense	ND	125.279
V_100115	skin	SMARCA4				SV	2972_2973AG>TA	K991I		NM_003072	missense	homozygous	123.539
V_100115	skin	SMARCA4				SV	113C>T	S38F		NM_003072	missense	homozygous	123.539
V_56107	melanoma	SMARCA4				SV	955C>T	P319S		NM_003072	missense	ND	123.539
V_56107	melanoma	SMARCA4				SV	4837C>T	R1613W		NM_003072	missense	ND	123.539
V_39496	nsclc	SMARCA4				SV	3564C>A	D1188E		NM_003072	missense	het	122.669
V_6404	melanoma	SMARCA4				SV	4190T>C	L1397P		NM_003072	missense	het	122.464
V_116022	glioma	SMARCA4				SV	1142G>A	R381Q		NM_003072	missense	het	121.799
V_114493	melanoma	SMARCA4				SV	4031_4032CC>TT	P1344L		NM_003072	missense	ND	120.929
V_99050	skin	SMARCA4				SV	884_885CC>TT	P295L		NM_003072	missense	het	120.929
V_25365	nsclc	SMARCA4				SV	52C>T	P18S		NM_003072	missense	homozygous	120.929
V_58323	skin	SMARCA4				SV	109G>A	G37S		NM_003072	missense	het	120.929
V_130165	glioma	SMARCA4				SV	3239G>A	G1080D		NM_003072	missense	het	120.059
V_130165	glioma	SMARCA4				SV	2616+1G>A	splice site 2616+1G>A		NM_003072	splice	het	120.059
V_118739	melanoma	SMARCA4				SV	2198C>T	A733V		NM_003072	missense	het	120.059
V_33187	crc	SMARCA4				SV	3766C>A	Q1256K		NM_003072	missense	het	119.189
V_117699	crc	SMARCA4				SV	3575G>A	R1192H		NM_003072	missense	ND	118.319
V_117699	crc	SMARCA4				SV	4115G>A	R1372H		NM_003072	missense	ND	118.319
V_86460	skin	SMARCA4				SV	2078C>T	P693L		NM_003072	missense	ND	118.319
V_96789	melanoma	SMARCA4				SV	995C>T	S332F		NM_003072	missense	het	118.319
V_38063	glioma	SMARCA4				SV	2813C>T	T938I		NM_003072	missense	het	118.319
V_73664	nsclc	SMARCA4				SV	1472G>T	R491I		NM_003072	missense	homozygous	117.449
V_9872	melanoma	SMARCA4				SV	2689C>T	L897F		NM_003072	missense	ND	117.449
V_6461	glioma	SMARCA4				SV	4090_4092delGAG	E1364del		NM_003072	nonframeshift	het	117.449
V_32083	scc other	SMARCA4				SV	4243C>T	R1415*		NM_003072	nonsense	het	117.449
V_32083	scc other	SMARCA4				SV	2860-1G>T	splice site 2860-1G>T		NM_003072	splice	het	117.449
V_12009	nsclc	SMARCA4				SV	1079_1079delG	G360fs*51		NM_003072	frameshift	homozygous	116.579
V_110513	glioma	SMARCA4				SV	4627G>A	G1543S		NM_003072	missense	ND	116.579
V_32823	scc other	SMARCA4				SV	1492C>T	Q498*		NM_003072	nonsense	homozygous	116.579
V_31094	melanoma	SMARCA4				SV	4105C>T	R1369C		NM_003072	missense	het	116.579
V_129590	nsclc	SMARCA4				SV	1786A>G	T596A		NM_003072	missense	homozygous	116.579
V_129590	nsclc	SMARCA4				SV	1417C>T	Q473*		NM_003072	nonsense	homozygous	116.579
V_125678	endometrial	SMARCA4				SV	4201G>A	E1401K		NM_003072	missense	ND	115.709
V_104972	nsclc	SMARCA4				SV	2933G>T	R978L		NM_003072	missense	homozygous	115.709
V_62003	crc	SMARCA4				SV	2292G>A	W764*		NM_003072	nonsense	het	115.709
V_115270	nsclc	SMARCA4				SV	1861C>T	H621Y		NM_003072	missense	ND	115.26
V_115270	nsclc	SMARCA4				SV	910C>A	P304T		NM_003072	missense	ND	115.26
V_3475	cup	SMARCA4				SV	511C>T	P171S		NM_003072	missense	ND	115.26
V_117413	cup	SMARCA4				SV	1351C>T	R451C		NM_003072	missense	homozygous	114.839
V_80072	liver	SMARCA4				SV	3614G>A	C1205Y		NM_003072	missense	het	114.839
V_80072	liver	SMARCA4				SV	1787C>T	T596M		NM_003072	missense	het	114.839
V_80072	liver	SMARCA4				SV	4885G>A	D1629N		NM_003072	missense	het	114.839
V_60573	crc	SMARCA4				SV	1142G>A	R381Q		NM_003072	missense	het	114.839
V_60573	crc	SMARCA4				SV	925G>A	G309S		NM_003072	missense	het	114.839
V_66807	melanoma	SMARCA4				SV	911C>T	P304L		NM_003072	missense	het	114.839
V_119865	head and neck	SMARCA4				SV	4106G>C	R1369P		NM_003072	missense	het	113.969
V_119865	head and neck	SMARCA4				SV	3480delG	L1161fs*3		NM_003072	frameshift	het	113.969
V_94382	crc	SMARCA4				SV	1901C>A	P634H		NM_003072	missense	ND	113.969
V_119720	crc	SMARCA4				SV	4217A>G	Q1406R		NM_003072	missense	ND	113.969
V_51640	prostate	SMARCA4				SV	4465C>T	P1489S		NM_003072	missense	ND	113.969
V_71591	melanoma	SMARCA4				SV	1638G>T	K546N		NM_003072	missense	het	113.099
V_125239	melanoma	SMARCA4	N/A	chr19:11135943-11136091	chr4:24621196-24621352	RE					truncation	ND	113.099
V_66506	skin	SMARCA4				SV	730C>T	P244S		NM_003072	missense	het	113.099
V_106787	urinary	SMARCA4				SV	3557C>T	A1186V		NM_003072	missense	ND	112.859
V_101011	glioma	SMARCA4				SV	3733G>A	A1245T		NM_003072	missense	het	112.229
V_122369	crc	SMARCA4				SV	1057_1058insC	I355fs*32		NM_003072	frameshift	ND	111.658
V_122369	crc	SMARCA4				SV	810delC	M272fs*31		NM_003072	frameshift	ND	111.658
V_122369	crc	SMARCA4				SV	4151C>T	T1384M		NM_003072	missense	ND	111.658
V_110093	salivary gland	SMARCA4				SV	955C>T	P319S		NM_003072	missense	het	111.658
V_89586	glioma	SMARCA4				SV	3062G>A	G1021D		NM_003072	missense	het	111.359
V_21088	endometrial	SMARCA4				SV	1682T>C	V561A		NM_003072	missense	ND	111.359
V_21088	endometrial	SMARCA4				SV	3761A>G	E1254G		NM_003072	missense	ND	111.359
V_21088	endometrial	SMARCA4				SV	3800g>A	G1267D		NM_003072	missense	ND	111.359
V_10565	skin	SMARCA4				SV	3403C>T	R1135W		NM_003072	missense	ND	111.359
V_10565	skin	SMARCA4				SV	4449G>T	E1483D		NM_003072	missense	ND	111.359
V_78948	glioma	SMARCA4				SV	29G>A	G10E		NM_003072	missense	het	111.359
V_94923	skin	SMARCA4				SV	809C>T	P270L		NM_003072	missense	het	111.359
V_112134	glioma	SMARCA4				SV	3083G>A	G1028D		NM_003072	missense	het	110.489
V_112134	glioma	SMARCA4				SV	3437G>A	G1146D		NM_003072	missense	het	110.489
V_84211	glioma	SMARCA4				SV	718c>T	P240S		NM_003072	missense	het	110.489
V_90105	adenoid cystic carcinoma	SMARCA4				SV	2932C>T	R978*		NM_003072	nonsense	ND	110.489
V_90105	adenoid cystic carcinoma	SMARCA4				SV	2538_2539CC>TT	Q847*		NM_003072	nonsense	ND	110.489
V_67665	glioma	SMARCA4				SV	2077C>T	P693S		NM_003072	missense	het	110.457
V_67665	glioma	SMARCA4				SV	3407G>A	G1136D		NM_003072	missense	het	110.457
V_4570	crc	SMARCA4				SV	3733G>A	A1245T		NM_003072	missense	ND	109.619
V_123214	salivary gland	SMARCA4				SV	1942G>A	G648R		NM_003072	missense	het	109.619
V_73887	melanoma	SMARCA4				SV	3574C>T	R1192C		NM_003072	missense	homozygous	109.619
V_114601	melanoma	SMARCA4				SV	170C>T	P57L		NM_003072	missense	het	109.257
V_63112	melanoma	SMARCA4				SV	4301A>G	D1434G		NM_003072	missense	het	109.257
V_96232	nsclc	SMARCA4				SV	323_324CC>TT	P108L		NM_003072	missense	het	108.749
V_100678	nsclc	SMARCA4				SV	4031C>T	P1344L		NM_003072	missense	het	108.749
V_78725	melanoma	SMARCA4				SV	714_714delC	G239fs*64		NM_003072	frameshift	homozygous	108.749
V_78725	melanoma	SMARCA4				SV	4822C>T	R1608W		NM_003072	missense	homozygous	108.749
V_15333	crc	SMARCA4				SV	859G>T	G287*		NM_003072	nonsense	ND	108.749
V_15333	crc	SMARCA4				SV	95C>T	P32L		NM_003072	missense	ND	108.749
V_58765	cup	SMARCA4				SV	4649C>T	S1550F		NM_003072	missense	ND	108.749
V_68180	cup	SMARCA4				SV	370delC	L124fs*179		NM_003072	frameshift	homozygous	108.749
V_74145	melanoma	SMARCA4				SV	457C>T	P153S		NM_003072	missense	het	108.749
V_131663	cup	SMARCA4				SV	4268C>T	T1423I		NM_003072	missense	het	108.056
V_98216	head and neck	SMARCA4				SV	1831C>T	Q611*		NM_003072	nonsense	homozygous	107.879
V_45394	glioma	SMARCA4				SV	455C>T	A152V		NM_003072	missense	het	107.879
V_58128	melanoma	SMARCA4				SV	3434_3435CC>TA	P1145L		NM_003072	missense	het	107.879
V_58128	melanoma	SMARCA4				SV	2485G>A	V829M		NM_003072	missense	het	107.879
V_63740	scc other	SMARCA4				SV	3713C>T	S1238F		NM_003072	missense	het	107.009
V_104767	melanoma	SMARCA4				SV	3829_3830CC>TT	P1277L		NM_003072	missense	ND	107.009
V_123630	nsclc	SMARCA4				SV	1807G>C	G603R		NM_003072	missense	het	107.009
V_21880	head and neck	SMARCA4				SV	785C>T	P262L		NM_003072	missense	het	107.009
V_81991	nsclc	SMARCA4				SV	3397_3397delG	E1133fs*7		NM_003072	frameshift	homozygous	107.009
V_28581	skin	SMARCA4				SV	1180G>A	G394R		NM_003072	missense	het	106.856
V_28581	skin	SMARCA4				SV	4211T>A	V1404D		NM_003072	missense	het	106.856
V_31842	scc other	SMARCA4				SV	64_65CC>TT	P22F		NM_003072	missense	het	106.139
V_31842	scc other	SMARCA4				SV	199G>A	D67N		NM_003072	missense	het	106.139
V_100263	crc	SMARCA4				SV	2696C>T	T899M		NM_003072	missense	ND	106.139
V_56940	melanoma	SMARCA4				SV	3377T>C	L1126P		NM_003072	missense	het	106.139
V_56940	melanoma	SMARCA4				SV	3479G>A	G1160E		NM_003072	missense	het	106.139
V_56940	melanoma	SMARCA4				SV	4030C>T	P1344S		NM_003072	missense	het	106.139
V_78394	melanoma	SMARCA4				SV	584C>T	P195L		NM_003072	missense	het	106.139
V_61382	cup	SMARCA4				SV	3679_3681delAAG	K1227del		NM_003072	nonframeshift	homozygous	105.269
V_123502	glioma	SMARCA4				SV	289G>A	G97R		NM_003072	missense	het	105.269
V_110596	melanoma	SMARCA4				SV	4780A>T	K1594*		NM_003072	nonsense	het	105.269
V_68224	skin	SMARCA4				SV	3146C>T	P1049L		NM_003072	missense	het	105.269
V_86895	nsclc	SMARCA4				SV	2581G>A	E861K		NM_003072	missense	het	105.269
V_27494	nsclc	SMARCA4				SV	3585G>T	Q1195H		NM_003072	missense	ND	104.399
V_27494	nsclc	SMARCA4				SV	3597_3597delG	R1200fs*16		NM_003072	frameshift	ND	104.399
V_27494	nsclc	SMARCA4				SV	4345G>T	E1449*		NM_003072	nonsense	ND	104.399
V_45552	urinary	SMARCA4				SV	2560A>T	N854Y		NM_003072	missense	het	104.399
V_1308	melanoma	SMARCA4				SV	101C>T	P34L		NM_003072	missense	ND	104.399
V_20041	melanoma	SMARCA4				SV	3193T>C	F1065L		NM_003072	missense	ND	104.399
V_8097	melanoma	SMARCA4				SV	3475G>A	G1159R		NM_003072	missense	ND	104.399
V_64773	urinary	SMARCA4				SV	892A>T	T298S		NM_003072	missense	het	103.529
V_64773	urinary	SMARCA4				SV	1256A>T	E419V		NM_003072	missense	het	103.529
V_118589	cup	SMARCA4				SV	2059A>G	K687E		NM_003072	missense	het	103.529
V_118589	cup	SMARCA4				SV	2732G>A	G911D		NM_003072	missense	het	103.529
V_44388	cup	SMARCA4	SMARCA4	chr19:11151998-11152218	chr19:11168924-11170474	RE					rearrangement	ND	103.529
V_14203	skin	SMARCA4				SV	4399G>A	D1467N		NM_003072	missense	het	103.254
V_127833	cup	SMARCA4				SV	1584_1584delG	R529fs*84		NM_003072	frameshift	ND	103.254
V_126438	skin	SMARCA4				SV	935C>T	S312F		NM_003072	missense	het	102.659
V_5656	melanoma	SMARCA4				SV	2932C>T	R978*		NM_003072	nonsense	het	102.659
V_93336	melanoma	SMARCA4				SV	4576G>A	E1526K		NM_003072	missense	het	102.659
V_82136	skin	SMARCA4				SV	718c>T	P240S		NM_003072	missense	het	102.053
V_82136	skin	SMARCA4				SV	3538C>T	P1180S		NM_003072	missense	het	102.053
V_61379	nsclc	SMARCA4				SV	419C>A	S140Y		NM_003072	missense	ND	101.789
V_61379	nsclc	SMARCA4				SV	3404G>T	R1135L		NM_003072	missense	homozygous	101.789
V_40356	nsclc	SMARCA4				SV	4123A>T	K1375*		NM_003072	nonsense	ND	101.789
V_44640	crc	SMARCA4				SV	3580G>A	G1194R		NM_003072	missense	ND	100.919
V_50750	melanoma	SMARCA4				SV	4268_4269CC>TT	T1423I		NM_003072	missense	het	100.919
V_75213	melanoma	SMARCA4				SV	34C>T	P12S		NM_003072	missense	het	100.919
V_127074	nsclc	SMARCA4				SV	4624G>A	E1542K		NM_003072	missense	het	100.05
V_27592	skin	SMARCA4				SV	4484C>T	P1495L		NM_003072	missense	het	100.05
V_53215	skin	SMARCA4				SV	809C>T	P270L		NM_003072	missense	het	98.4512
V_60076	endometrial	SMARCA4				SV	1215G>T	K405N		NM_003072	missense	ND	98.3095
V_107031	salivary gland	SMARCA4				SV	2432C>T	P811L		NM_003072	missense	het	98.3095
V_52231	melanoma	SMARCA4				SV	3493C>T	L1165F		NM_003072	missense	het	98.3095
V_9933	melanoma	SMARCA4				SV	725C>T	P242L		NM_003072	missense	het	98.3095
V_87580	urinary	SMARCA4				SV	2778C>G	N926K		NM_003072	missense	homozygous	98.3095
V_87580	urinary	SMARCA4				SV	3829c>T	P1277S		NM_003072	missense	homozygous	98.3095
V_50389	glioma	SMARCA4				SV	356G>A	G119D		NM_003072	missense	het	97.4395
V_18677	glioma	SMARCA4				SV	2438C>T	S813L		NM_003072	missense	het	97.4395
V_18677	glioma	SMARCA4				SV	3794g>A	G1265D		NM_003072	missense	het	97.4395
V_18677	glioma	SMARCA4				SV	4430G>A	S1477N		NM_003072	missense	het	97.4395
V_21535	skin	SMARCA4				SV	3604C>T	L1202F		NM_003072	missense	het	97.4395
V_66577	melanoma	SMARCA4				SV	2344G>A	G782S		NM_003072	missense	het	97.4395
V_77358	crc	SMARCA4				SV	810_811insC	G271fs*16		NM_003072	frameshift	het	97.4395
V_77808	melanoma	SMARCA4				SV	4243C>T	Q1415*		NM_001128849	nonsense	ND	97.4395
V_110936	glioma	SMARCA4				SV	3793g>A	G1265S		NM_003072	missense	het	96.5695
V_110936	glioma	SMARCA4				SV	222+1G>A	splice site 222+1G>A		NM_003072	splice	het	96.5695
V_110936	glioma	SMARCA4				SV	4635+1G>A	splice site 4635+1G>A		NM_003072	splice	het	96.5695
V_28153	melanoma	SMARCA4				SV	625C>T	P209S		NM_003072	missense	het	96.5695
V_109320	skin	SMARCA4				SV	995C>T	S332F		NM_003072	missense	het	96.5695
V_79633	nsclc	SMARCA4				SV	4744G>T	E1582*		NM_003072	nonsense	homozygous	96.5695
V_121620	scc other	SMARCA4				SV	3277C>T	R1093*		NM_003072	nonsense	ND	95.6995
V_121620	scc other	SMARCA4				SV	4231C>T	Q1411*		NM_001128849	nonsense	ND	95.6995
V_52273	head and neck	SMARCA4				SV	3028C>G	H1010D		NM_003072	missense	het	95.6995
V_17909	thyroid	SMARCA4				SV	2206C>T	H736Y		NM_003072	missense	het	95.6995
V_35844	nsclc	SMARCA4				SV	4516G>T	D1506Y		NM_003072	missense	homozygous	95.6995
V_35844	nsclc	SMARCA4				SV	3565C>T	R1189*		NM_003072	nonsense	homozygous	95.6995
V_35844	nsclc	SMARCA4				SV	4912-2A>T	splice site 4912-2A>T		NM_003072	splice	homozygous	95.6995
V_126442	skin	SMARCA4				SV	959C>T	P320L		NM_003072	missense	het	95.6995
V_69202	prostate	SMARCA4				SV	383A>G	E128G		NM_003072	missense	ND	95.6995
V_49242	skin	SMARCA4				SV	224C>T	P75L		NM_003072	missense	het	94.8493
V_40172	crc	SMARCA4				SV	4606G>A	A1536T		NM_003072	missense	ND	94.8295
V_20989	nsclc	SMARCA4	ACP5	chr19:11151828-11152035	chr19:11689190-11689537	RE					truncation	ND	94.8295
V_20989	nsclc	SMARCA4				SV	392C>T	S131F		NM_003072	missense	het	94.8295
V_75535	cup	SMARCA4				SV	4007_4009GCC>T	R1336fs*24		NM_003072	frameshift	ND	94.8295
V_3977	skin	SMARCA4				SV	677C>T	S226F		NM_003072	missense	ND	94.8295
V_100947	crc	SMARCA4				SV	2182C>A	L728M		NM_003072	missense	ND	94.8295
V_100947	crc	SMARCA4				SV	1982G>A	G661D		NM_003072	missense	ND	94.8295
V_100947	crc	SMARCA4				SV	3371T>A	L1124H		NM_003072	missense	ND	94.8295
V_56903	crc	SMARCA4				SV	3557C>T	A1186V		NM_003072	missense	ND	93.9595
V_56903	crc	SMARCA4				SV	4544G>A	R1515H		NM_003072	missense	ND	93.9595
V_60576	lower gi	SMARCA4				SV	2525G>A	R842Q		NM_003072	missense	ND	93.9595
V_93085	skin	SMARCA4				SV	4034C>T	S1345L		NM_003072	missense	het	93.9595
V_25260	melanoma	SMARCA4				SV	938C>T	P313L		NM_003072	missense	ND	93.9595
V_48569	skin	SMARCA4				SV	946C>T	P316S		NM_003072	missense	homozygous	93.9595
V_111842	nsclc	SMARCA4				SV	1468C>T	H490Y		NM_003072	missense	het	93.9595
V_97462	crc	SMARCA4				SV	1322G>A	R441H		NM_003072	missense	ND	93.9595
V_72716	skin	SMARCA4				SV	3260G>T	R1087I		NM_003072	missense	het	93.9595
V_106902	cup	SMARCA4				SV	4030C>T	P1344S		NM_003072	missense	het	93.9595
V_106902	cup	SMARCA4				SV	2240C>T	A747V		NM_003072	missense	het	93.9595
V_24913	melanoma	SMARCA4				SV	427_428CC>TT	P143F		NM_003072	missense	het	93.6487
V_24913	melanoma	SMARCA4				SV	1687A>T	N563Y		NM_003072	missense	het	93.6487
V_25199	cup	SMARCA4				SV	2483C>T	S828F		NM_003072	missense	ND	93.6487
V_13604	skin	SMARCA4				SV	1062_1062delC	I355fs*56		NM_003072	frameshift	homozygous	93.0895
V_13604	skin	SMARCA4				SV	2873A>G	E958G		NM_003072	missense	homozygous	93.0895
V_13604	skin	SMARCA4				SV	1480A>G	T494A		NM_003072	missense	homozygous	93.0895
V_100246	crc	SMARCA4				SV	1948G>A	E650K		NM_003072	missense	ND	93.0895
V_100246	crc	SMARCA4				SV	3443A>C	E1148A		NM_003072	missense	ND	93.0895
V_53975	glioma	SMARCA4				SV	4073C>T	T1358I		NM_001128846	missense	het	92.4481
V_128698	skin	SMARCA4				SV	283G>A	G95R		NM_003072	missense	het	92.2195
V_128698	skin	SMARCA4				SV	2943G>T	K981N		NM_003072	missense	het	92.2195
V_28307	nsclc	SMARCA4				SV	2010_2012delGGA	E670_E671>E		NM_003072	nonframeshift	ND	92.2195
V_28307	nsclc	SMARCA4				SV	2383T>C	Y795H		NM_003072	missense	ND	92.2195
V_28307	nsclc	SMARCA4				SV	3581G>A	G1194E		NM_003072	missense	ND	92.2195
V_105579	salivary gland	SMARCA4				SV	3484G>A	G1162S		NM_003072	missense	ND	92.2195
V_31036	glioma	SMARCA4				SV	2366C>T	T789I		NM_003072	missense	het	92.2195
V_31223	melanoma	SMARCA4				SV	4933G>A	E1645K		NM_003072	missense	het	92.2195
V_113491	head and neck	SMARCA4				CN			7		amplification	ND	92.2195
V_99418	nsclc	SMARCA4				CN			0		deletion	ND	91.3495
V_99418	nsclc	SMARCA4	N/A	chr19:11130296-11130524	chr19:11067845-11068119	RE					truncation	ND	91.3495
V_99418	nsclc	SMARCA4				SV	4252G>A	D1418N		NM_003072	missense	homozygous	91.3495
V_84874	gastric	SMARCA4				SV	4102G>A	G1368S		NM_003072	missense	ND	91.3495
V_20303	crc	SMARCA4				SV	1135G>A	A379T		NM_003072	missense	het	91.3495
V_40612	melanoma	SMARCA4				SV	4114C>T	R1372C		NM_003072	missense	het	91.2474
V_112614	melanoma	SMARCA4				SV	4270_4271CC>TT	P1424L		NM_003072	missense	het	91.2474
V_55944	head and neck	SMARCA4				SV	4425-1G>A	splice site 4425-1G>A		NM_003072	splice	ND	90.4796
V_78114	melanoma	SMARCA4				SV	2198C>T	A733V		NM_003072	missense	het	90.4796
V_78114	melanoma	SMARCA4				SV	4294G>A	D1432N		NM_003072	missense	het	90.4796
V_102255	crc	SMARCA4				SV	4681C>T	R1561W		NM_003072	missense	ND	90.4796
V_19637	scc other	SMARCA4				SV	997C>T	P333S		NM_003072	missense	het	90.4796
V_113118	melanoma	SMARCA4				SV	787C>T	P263S		NM_003072	missense	het	90.4796
V_56229	melanoma	SMARCA4				SV	695C>T	P232L		NM_003072	missense	het	90.4796
V_86315	crc	SMARCA4				SV	2356A>G	T786A		NM_003072	missense	ND	90.4796
V_78225	glioma	SMARCA4				SV	932C>T	P311L		NM_003072	missense	het	90.4796
V_115739	melanoma	SMARCA4				SV	3304T>C	F1102L		NM_003072	missense	homozygous	90.4796
V_86125	melanoma	SMARCA4				SV	1907C>T	A636V		NM_003072	missense	ND	90.4796
V_90067	head and neck	SMARCA4				SV	938_939CC>TT	P313L		NM_003072	missense	ND	90.4796
V_116773	melanoma	SMARCA4				SV	3179C>T	S1060F		NM_003072	missense	het	89.6096
V_13569	melanoma	SMARCA4				SV	3061G>A	G1021S		NM_003072	missense	het	89.6096
V_13569	melanoma	SMARCA4				SV	3479G>A	G1160E		NM_003072	missense	het	89.6096
V_82177	skin	SMARCA4				SV	232T>C	S78P		NM_003072	missense	het	89.6096
V_59307	skin	SMARCA4				SV	700c>T	P234S		NM_003072	missense	het	88.7396
V_118321	glioma	SMARCA4				SV	3727C>T	R1243W		NM_003072	missense	het	88.7396
V_118321	glioma	SMARCA4				SV	3005C>T	A1002V		NM_003072	missense	het	88.7396
V_107888	skin	SMARCA4				SV	998_999CC>TT	P333L		NM_003072	missense	het	88.7396
V_108102	skin	SMARCA4				SV	74G>A	G25E		NM_003072	missense	ND	88.7396
V_108102	skin	SMARCA4				SV	4265_4266CC>TT	S1422F		NM_003072	missense	ND	88.7396
V_32439	salivary gland	SMARCA4				SV	1957C>T	P653S		NM_003072	missense	het	88.7396
V_83916	nsclc	SMARCA4				SV	3470G>T	R1157L		NM_003072	missense	homozygous	87.8696
V_117487	skin	SMARCA4				SV	509_510CC>TT	T170I		NM_003072	missense	het	87.8696
V_117487	skin	SMARCA4				SV	4805A>G	K1602R		NM_003072	missense	het	87.8696
V_89058	crc	SMARCA4				SV	2581G>A	E861K		NM_003072	missense	ND	86.9996
V_109039	melanoma	SMARCA4				SV	2731G>A	G911S		NM_003072	missense	het	86.9996
V_5307	endometrial	SMARCA4				SV	2654G>A	R885H		NM_003072	missense	het	86.9996
V_5307	endometrial	SMARCA4				SV	3919G>A	A1307T		NM_003072	missense	het	86.9996
V_10782	crc	SMARCA4				SV	1909G>A	G637R		NM_003072	missense	ND	86.9996
V_10782	crc	SMARCA4				SV	3892G>A	D1298N		NM_003072	missense	ND	86.9996
V_49221	crc	SMARCA4				SV	283G>T	G95*		NM_003072	nonsense	ND	86.9996
V_30550	crc	SMARCA4				SV	4885G>A	D1629N		NM_003072	missense	ND	86.445
V_24967	skin	SMARCA4				SV	3277C>T	R1093*		NM_003072	nonsense	het	86.1296
V_24967	skin	SMARCA4				SV	2536C>T	P846S		NM_003072	missense	het	86.1296
V_33355	crc	SMARCA4				SV	1810G>A	E604K		NM_003072	missense	het	86.1296
V_131303	melanoma	SMARCA4				SV	113C>T	S38F		NM_003072	missense	het	86.1296
V_94062	cup	SMARCA4				SV	823C>A	Q275K		NM_003072	missense	het	86.1296
V_33653	nsclc	SMARCA4				SV	3598C>T	R1200C		NM_003072	missense	homozygous	86.1296
V_33653	nsclc	SMARCA4				SV	4007G>A	R1336H		NM_003072	missense	homozygous	86.1296
V_33653	nsclc	SMARCA4				SV	2654G>A	R885H		NM_003072	missense	homozygous	86.1296
V_89992	crc	SMARCA4				SV	3760G>A	E1254K		NM_003072	missense	ND	85.2596
V_107801	breast	SMARCA4				SV	4383G>C	K1461N		NM_003072	missense	ND	85.2596
V_5792	scc other	SMARCA4				SV	3101C>T	T1034I		NM_003072	missense	ND	85.2596
V_2738	melanoma	SMARCA4				SV	805C>T	P269S		NM_003072	missense	het	85.2596
V_34003	nsclc	SMARCA4				SV	2570T>C	L857P		NM_003072	missense	homozygous	85.2596
V_59078	glioma	SMARCA4				SV	926G>A	G309D		NM_003072	missense	het	85.2596
V_37615	crc	SMARCA4				SV	3403C>T	R1135W		NM_003072	missense	ND	85.2596
V_20714	crc	SMARCA4				SV	3598C>T	R1200C		NM_003072	missense	het	85.2596
V_24319	skin	SMARCA4				SV	2483C>T	S828F		NM_003072	missense	ND	85.2596
V_62564	nsclc	SMARCA4				CN			6		amplification	ND	85.2443
V_58274	melanoma	SMARCA4				SV	4469C>T	S1490L		NM_003072	missense	ND	84.3896
V_131324	glioma	SMARCA4				SV	1261G>A	V421M		NM_003072	missense	het	84.3896
V_93595	crc	SMARCA4				SV	3277C>T	R1093*		NM_003072	nonsense	het	84.3896
V_15927	cup	SMARCA4				SV	2355G>C	K785N		NM_003072	missense	het	84.3896
V_46895	crc	SMARCA4				SV	3566G>A	R1189Q		NM_003072	missense	ND	84.3896
V_47979	glioma	SMARCA4				SV	70C>T	P24S		NM_003072	missense	het	84.0437
V_27631	glioma	SMARCA4				SV	29G>A	G10E		NM_003072	missense	het	84.0437
V_38736	melanoma	SMARCA4				SV	4444A>T	S1482C		NM_003072	missense	homozygous	83.5196
V_87476	cup	SMARCA4				SV	4355_4356CC>TT	S1452F		NM_003072	missense	het	83.5196
V_12987	head and neck	SMARCA4				SV	3992_3993CC>TT	P1331L		NM_003072	missense	ND	83.5196
V_12987	head and neck	SMARCA4				SV	3383G>C	G1128A		NM_003072	missense	ND	83.5196
V_124360	skin	SMARCA4				SV	842C>T	P281L		NM_003072	missense	het	83.5196
V_61373	cup	SMARCA4				SV	3476G>T	G1159V		NM_003072	missense	homozygous	83.5196
V_62147	melanoma	SMARCA4				SV	3101C>T	T1034I		NM_003072	missense	het	83.5196
V_26546	cup	SMARCA4				SV	3979G>A	E1327K		NM_003072	missense	ND	82.8431
V_21142	endometrial	SMARCA4				SV	810_811insC	G271fs*16		NM_003072	frameshift	het	82.8431
V_110424	urinary	SMARCA4				SV	1262T>C	V421A		NM_003072	missense	het	82.6496
V_39324	nsclc	SMARCA4				SV	2918G>T	R973L		NM_003072	missense	homozygous	82.6496
V_70367	scc other	SMARCA4				SV	2300C>T	S767F		NM_003072	missense	het	81.7796
V_71472	skin	SMARCA4				SV	361C>T	P121S		NM_003072	missense	het	81.7796
V_5650	nsclc	SMARCA4				SV	3475G>T	G1159W		NM_003072	missense	het	81.7796
V_5650	nsclc	SMARCA4				SV	196C>T	Q66*		NM_003072	nonsense	het	81.7796
V_26765	melanoma	SMARCA4				SV	3355C>T	R1119C		NM_003072	missense	het	81.7796
V_118775	nsclc	SMARCA4				SV	26_28GCG>CC	G9fs*34		NM_003072	frameshift	homozygous	81.7796
V_76332	skin	SMARCA4				SV	4372C>T	L1458F		NM_003072	missense	ND	81.7796
V_103410	melanoma	SMARCA4				SV	3547-1G>A	splice_site_3547-1G>A		NM_003072	splice	het	81.6425
V_103410	melanoma	SMARCA4				SV	3547G>A	D1183N		NM_003072	missense	het	81.6425
V_89709	crc	SMARCA4				SV	81G>A	M27I		NM_003072	missense	homozygous	80.9096
V_69248	nsclc	SMARCA4				SV	860-2A>G	splice site 860-2A>G		NM_003072	splice	homozygous	80.9096
V_38178	nsclc	SMARCA4				SV	3011A>T	Q1004L		NM_003072	missense	homozygous	80.9096
V_95770	crc	SMARCA4				SV	4292G>A	R1431H		NM_003072	missense	het	80.9096
V_100748	melanoma	SMARCA4				SV	4471_4471delC	R1491fs*20		NM_003072	frameshift	ND	80.9096
V_122626	crc	SMARCA4				SV	430_430delC	Q144fs*159		NM_003072	frameshift	het	80.9096
V_55224	crc	SMARCA4				SV	2998A>G	M1000V		NM_003072	missense	het	80.9096
V_29212	crc	SMARCA4				SV	2738C>T	P913L		NM_003072	missense	ND	80.9096
V_114106	nsclc	SMARCA4				SV	2918G>T	R973L		NM_003072	missense	ND	80.9096
V_63382	glioma	SMARCA4				SV	2402G>A	R801H		NM_003072	missense	het	80.4418
V_72719	lower gi	SMARCA4				SV	579delG	Q194fs*109		NM_003072	frameshift	ND	80.4418
V_72719	lower gi	SMARCA4				SV	2995G>A	D999N		NM_003072	missense	ND	80.4418
V_72719	lower gi	SMARCA4				SV	3092G>A	G1031D		NM_003072	missense	ND	80.4418
V_72719	lower gi	SMARCA4				SV	3557C>T	A1186V		NM_003072	missense	ND	80.4418
V_81921	head and neck	SMARCA4				SV	1361_1366delAGAAGC	E454_L456>V		NM_003072	nonframeshift	het	80.0396
V_59620	prostate	SMARCA4				SV	4911G>T	E1637D		NM_003072	missense	het	80.0396
V_78531	skin	SMARCA4				SV	4214G>A	R1405Q		NM_003072	missense	het	80.0396
V_93050	glioma	SMARCA4				SV	4112C>T	S1371F		NM_003072	missense	het	80.0396
V_93050	glioma	SMARCA4				SV	52C>T	P18S		NM_003072	missense	het	80.0396
V_49324	crc	SMARCA4				SV	719c>T	P240L		NM_003072	missense	het	80.0396
V_50983	endometrial	SMARCA4				SV	4004C>T	P1335L		NM_003072	missense	ND	80.0396
V_122971	melanoma	SMARCA4				SV	938C>T	P313L		NM_003072	missense	het	80.0396
V_74765	nsclc	SMARCA4				SV	3168G>C	E1056D		NM_003072	missense	ND	80.0396
V_92935	nsclc	SMARCA4				SV	794C>T	P265L		NM_003072	missense	het	80.0396
V_50552	melanoma	SMARCA4				SV	1172C>T	S391F		NM_003072	missense	het	80.0396
V_120394	crc	SMARCA4				SV	4072A>G	T1358A		NM_003072	missense	het	80.0396
V_78006	gastric	SMARCA4				SV	4193a>G	H1398R		NM_001128849	missense	ND	79.2412
V_78006	gastric	SMARCA4				SV	1402C>T	R468C		NM_003072	missense	ND	79.2412
V_6342	gastric	SMARCA4				SV	2579A>G	Y860C		NM_003072	missense	ND	79.2412
V_72102	melanoma	SMARCA4				SV	3694G>A	G1232S		NM_003072	missense	het	79.2412
V_76702	glioma	SMARCA4				SV	3859g>A	E1287K		NM_003072	missense	ND	79.2412
V_41197	skin	SMARCA4				SV	3713_3714CC>TT	S1238F		NM_003072	missense	ND	79.1696
V_17079	breast	SMARCA4				SV	4231C>T	R1411W		NM_003072	missense	het	79.1696
V_129137	head and neck	SMARCA4				SV	4018G>A	E1340K		NM_003072	missense	het	79.1696
V_18035	crc	SMARCA4				SV	2074G>A	D692N		NM_003072	missense	het	79.1696
V_30812	nsclc	SMARCA4				SV	2758G>T	E920*		NM_003072	nonsense	homozygous	78.2996
V_46815	crc	SMARCA4				SV	3949A>G	M1317V		NM_003072	missense	homozygous	78.2996
V_54056	nsclc	SMARCA4				SV	2731G>T	G911C		NM_003072	missense	homozygous	78.2996
V_3732	head and neck	SMARCA4				SV	2817C>G	F939L		NM_003072	missense	het	78.0406
V_22038	crc	SMARCA4				SV	3728G>A	R1243Q		NM_003072	missense	het	78.0406
V_34426	crc	SMARCA4				SV	3694G>A	G1232S		NM_003072	missense	ND	77.4296
V_100596	crc	SMARCA4				SV	2576C>T	T859M		NM_003072	missense	ND	77.4296
V_42175	nsclc	SMARCA4				SV	913C>T	P305S		NM_003072	missense	ND	77.4296
V_46322	breast	SMARCA4				SV	4840C>T	R1614W		NM_003072	missense	het	77.4296
V_105799	adrenal	SMARCA4				SV	4238G>A	G1413D		NM_001128849	missense	homozygous	76.84
V_16298	skin	SMARCA4				SV	4034C>T	S1345L		NM_003072	missense	het	76.84
V_64109	nsclc	SMARCA4				SV	4853G>A	R1618Q		NM_003072	missense	homozygous	76.5596
V_54993	scc other	SMARCA4				SV	4495G>A	E1499K		NM_003072	missense	het	76.5596
V_115851	salivary gland	SMARCA4				SV	2084G>A	S695N		NM_003072	missense	homozygous	76.5596
V_23621	cup	SMARCA4				SV	3479G>T	G1160V		NM_003072	missense	homozygous	76.5596
V_30761	crc	SMARCA4				SV	1022C>A	P341H		NM_003072	missense	ND	76.5596
V_94493	cup	SMARCA4				SV	2788C>T	P930S		NM_003072	missense	homozygous	76.5596
V_92503	skin	SMARCA4				SV	325C>T	P109S		NM_003072	missense	het	76.5596
V_39890	glioma	SMARCA4				SV	368C>T	P123L		NM_003072	missense	het	76.5596
V_42498	nsclc	SMARCA4				SV	3485G>A	G1162D		NM_003072	missense	homozygous	76.5596
V_106053	esophageal	SMARCA4				SV	2918G>A	R973Q		NM_003072	missense	ND	76.5596
V_49625	crc	SMARCA4				SV	326delC	P109fs*194		NM_003072	frameshift	ND	75.6896
V_76681	nsclc	SMARCA4				SV	4486G>T	E1496*		NM_003072	nonsense	homozygous	75.6896
V_263	melanoma	SMARCA4				SV	415C>T	P139S		NM_003072	missense	het	75.6896
V_26811	melanoma	SMARCA4				SV	437C>T	S146F		NM_003072	missense	het	75.6896
V_86768	cup	SMARCA4				SV	4775C>T	S1592F		NM_003072	missense	het	75.6896
V_86768	cup	SMARCA4				SV	3580G>A	G1194R		NM_003072	missense	het	75.6896
V_43113	nsclc	SMARCA4				SV	2338G>A	E780K		NM_003072	missense	homozygous	75.6896
V_78803	nsclc	SMARCA4				SV	728delG	G243fs*60		NM_003072	frameshift	ND	75.6896
V_2139	melanoma	SMARCA4				SV	4031C>T	P1344L		NM_003072	missense	ND	75.6896
V_73581	crc	SMARCA4				SV	1778_1780delAAG	E593del		NM_003072	nonframeshift	ND	74.8196
V_73581	crc	SMARCA4				SV	2833G>A	A945T		NM_003072	missense	ND	74.8196
V_73581	crc	SMARCA4				SV	4744G>A	E1582K		NM_003072	missense	ND	74.8196
V_21109	head and neck	SMARCA4				SV	4106G>A	R1369H		NM_003072	missense	het	74.8196
V_54515	head and neck	SMARCA4				SV	4771C>T	R1591W		NM_003072	missense	het	74.8196
V_124400	gastric	SMARCA4				SV	3671T>C	V1224A		NM_003072	missense	ND	74.8196
V_124400	gastric	SMARCA4				SV	1419+2T>C	splice site 1419+2T>C		NM_003072	splice	ND	74.8196
V_117844	melanoma	SMARCA4				SV	104C>T	S35L		NM_003072	missense	het	74.8196
V_64006	nsclc	SMARCA4				SV	3598C>T	R1200C		NM_003072	missense	het	74.8196
V_110336	nsclc	SMARCA4				SV	3067G>T	E1023*		NM_003072	nonsense	ND	74.8196
V_21193	head and neck	SMARCA4				SV	2882C>T	T961I		NM_003072	missense	het	74.8196
V_129858	scc other	SMARCA4				SV	3277C>T	R1093*		NM_003072	nonsense	het	74.8196
V_30820	crc	SMARCA4				SV	2858delA	K953fs*4		NM_003072	frameshift	ND	74.8196
V_95160	skin	SMARCA4				SV	1480A>T	T494S		NM_003072	missense	het	73.9496
V_65822	skin	SMARCA4				CN			9		amplification	ND	73.9496
V_122808	nsclc	SMARCA4				SV	4537C>T	R1513C		NM_003072	missense	het	73.9496
V_113213	crc	SMARCA4				SV	2045T>C	L682P		NM_003072	missense	ND	73.9496
V_110319	scc other	SMARCA4				SV	955C>T	P319S		NM_003072	missense	het	73.9496
V_70299	urinary	SMARCA4				SV	3382G>A	G1128R		NM_003072	missense	het	73.9496
V_90372	skin	SMARCA4				SV	3434C>T	P1145L		NM_003072	missense	het	73.2381
V_97200	crc	SMARCA4				SV	3110A>G	N1037S		NM_003072	missense	ND	73.0796
V_99426	melanoma	SMARCA4				SV	3829c>T	P1277S		NM_003072	missense	ND	73.0796
V_99426	melanoma	SMARCA4				SV	997C>T	P333S		NM_003072	missense	ND	73.0796
V_23553	crc	SMARCA4				SV	4201G>A	A1401T		NM_001128849	missense	homozygous	73.0796
V_78673	skin	SMARCA4				SV	1016C>T	P339L		NM_003072	missense	het	73.0796
V_96313	melanoma	SMARCA4				SV	706c>T	P236S		NM_003072	missense	ND	73.0796
V_96313	melanoma	SMARCA4				SV	2483C>T	S828F		NM_003072	missense	ND	73.0796
V_65842	crc	SMARCA4				SV	190T>C	Y64H		NM_003072	missense	het	73.0796
V_70831	melanoma	SMARCA4				SV	2300_2301CC>TT	S767F		NM_003072	missense	ND	73.0796
V_70831	melanoma	SMARCA4				SV	3713C>T	S1238F		NM_003072	missense	ND	73.0796
V_84070	crc	SMARCA4				SV	110G>A	G37D		NM_003072	missense	ND	73.0796
V_4028	crc	SMARCA4				SV	2713C>A	R905S		NM_003072	missense	ND	72.2096
V_4028	crc	SMARCA4				SV	579delG	Q194fs*109		NM_003072	frameshift	ND	72.2096
V_130179	urinary	SMARCA4				SV	2729C>T	T910M		NM_003072	missense	het	72.2096
V_19044	nsclc	SMARCA4				SV	2438+1G>T	splice site 2438+1G>T		NM_003072	splice	homozygous	72.2096
V_64024	glioma	SMARCA4				SV	1387G>A	E463K		NM_003072	missense	het	72.2096
V_64024	glioma	SMARCA4				SV	2147A>G	D716G		NM_003072	missense	het	72.2096
V_72347	melanoma	SMARCA4				SV	956C>T	P319L		NM_003072	missense	het	72.2096
V_52619	crc	SMARCA4				SV	1343G>A	R448H		NM_003072	missense	ND	72.2096
V_52619	crc	SMARCA4				SV	2588T>C	I863T		NM_003072	missense	ND	72.2096
V_52619	crc	SMARCA4				SV	4126G>A	E1376K		NM_003072	missense	ND	72.2096
V_8635	crc	SMARCA4				SV	1052G>A	R351H		NM_003072	missense	het	72.2096
V_13519	urinary	SMARCA4				SV	3763G>T	E1255*		NM_003072	nonsense	homozygous	72.2096
V_74996	crc	SMARCA4				SV	2324G>A	G775D		NM_003072	missense	ND	72.2096
V_79210	melanoma	SMARCA4				SV	3479G>A	G1160E		NM_003072	missense	het	72.0375
V_28929	nsclc	SMARCA4				SV	4830G>T	K1610N		NM_003072	missense	homozygous	72.0375
V_42199	crc	SMARCA4				SV	3748A>G	I1250V		NM_003072	missense	ND	71.3396
V_42199	crc	SMARCA4				SV	3104T>C	L1035P		NM_003072	missense	ND	71.3396
V_95902	crc	SMARCA4				SV	3484G>A	G1162S		NM_003072	missense	ND	71.3396
V_93080	crc	SMARCA4				SV	2983G>A	V995I		NM_003072	missense	ND	71.3396
V_88781	melanoma	SMARCA4				SV	2086G>A	D696N		NM_003072	missense	het	71.3396
V_55214	nsclc	SMARCA4				CN			7		amplification	ND	71.3396
V_60211	melanoma	SMARCA4				SV	3065C>T	S1022F		NM_003072	missense	ND	71.3396
V_54477	lower gi	SMARCA4				SV	3599G>A	R1200H		NM_003072	missense	het	71.3396
V_130049	cup	SMARCA4				SV	3383-2A>T	splice site 3383-2A>T		NM_003072	splice	homozygous	71.3396
V_104696	skin	SMARCA4				SV	625_626CC>TT	P209L		NM_003072	missense	het	71.3396
V_35603	skin	SMARCA4				SV	3838G>A	G1280S		NM_003072	missense	het	71.3396
V_8806	crc	SMARCA4				SV	1331G>A	R444H		NM_003072	missense	het	71.3396
V_106633	nsclc	SMARCA4				SV	4744G>T	E1582*		NM_003072	nonsense	ND	71.3396
V_52227	melanoma	SMARCA4				SV	3746C>T	A1249V		NM_003072	missense	het	71.3396
V_7100	skin	SMARCA4				SV	67T>G	S23A		NM_003072	missense	het	71.3396
V_7100	skin	SMARCA4				SV	2737_2738CC>TT	P913L		NM_003072	missense	het	71.3396
V_51266	crc	SMARCA4				SV	2729C>T	T910M		NM_003072	missense	ND	71.3396
V_51266	crc	SMARCA4				SV	37C>T	R13W		NM_003072	missense	ND	71.3396
V_128108	nsclc	SMARCA4				SV	263C>T	P88L		NM_003072	missense	het	70.4696
V_75675	crc	SMARCA4				SV	4916G>A	R1639H		NM_003072	missense	het	70.4696
V_55013	melanoma	SMARCA4				SV	713_714insTGGCCC	P244_A245insGP		NM_003072	nonframeshift	het	70.4696
V_41274	scc other	SMARCA4				SV	1849G>T	V617L		NM_003072	missense	ND	70.4696
V_63994	nsclc	SMARCA4				SV	3695G>T	G1232V		NM_003072	missense	ND	70.4696
V_12499	nsclc	SMARCA4				SV	4024G>T	E1342*		NM_003072	nonsense	homozygous	70.4696
V_126039	melanoma	SMARCA4				SV	3578T>A	I1193N		NM_003072	missense	het	70.4696
V_96714	head and neck	SMARCA4				SV	910C>T	P304S		NM_003072	missense	ND	70.4696
V_33736	melanoma	SMARCA4				SV	3403C>T	R1135W		NM_003072	missense	het	70.4696
V_61691	crc	SMARCA4				SV	293T>C	M98T		NM_003072	missense	ND	70.4696
V_109286	cup	SMARCA4				SV	579delG	Q194fs*109		NM_003072	frameshift	homozygous	70.4696
V_69195	crc	SMARCA4				SV	321delG	P109fs*194		NM_003072	frameshift	ND	70.4696
V_69195	crc	SMARCA4				SV	1342C>T	R448C		NM_003072	missense	ND	70.4696
V_117374	ovary	SMARCA4				SV	2061G>T	K687N		NM_003072	missense	ND	70.4696
V_49767	nsclc	SMARCA4				SV	780G>T	M260I		NM_003072	missense	homozygous	69.6362
V_16900	nsclc	SMARCA4				SV	3242A>T	K1081I		NM_003072	missense	homozygous	69.6362
V_62177	skin	SMARCA4				SV	2545C>T	R849W		NM_003072	missense	het	69.5997
V_61088	skin	SMARCA4				SV	350C>T	S117F		NM_003072	missense	het	69.5997
V_61088	skin	SMARCA4				SV	1016C>T	P339L		NM_003072	missense	het	69.5997
V_55611	nsclc	SMARCA4				SV	3472G>C	A1158P		NM_003072	missense	homozygous	69.5997
V_13993	melanoma	SMARCA4				SV	437C>T	S146F		NM_003072	missense	het	69.5997
V_13993	melanoma	SMARCA4				SV	4262C>A	S1421Y		NM_003072	missense	het	69.5997
V_12161	scc other	SMARCA4				SV	397C>T	P133S		NM_003072	missense	het	69.5997
V_129310	head and neck	SMARCA4				SV	170C>T	P57L		NM_003072	missense	het	69.5997
V_129310	head and neck	SMARCA4				SV	419_420CT>TA	S140L		NM_003072	missense	het	69.5997
V_102538	skin	SMARCA4				SV	938C>T	P313L		NM_003072	missense	het	69.5997
V_118891	melanoma	SMARCA4				SV	4768+1G>A	splice site 4768+1G>A		NM_003072	splice	het	69.5997
V_118891	melanoma	SMARCA4				SV	2038C>T	P680S		NM_003072	missense	het	69.5997
V_115374	lower gi	SMARCA4				SV	4334G>A	R1445Q		NM_003072	missense	het	69.5997
V_57833	melanoma	SMARCA4				SV	3173C>T	S1058F		NM_003072	missense	ND	69.5997
V_36847	prostate	SMARCA4				SV	4316A>G	K1439R		NM_003072	missense	ND	69.5997
V_102470	nsclc	SMARCA4				SV	3695G>T	G1232V		NM_003072	missense	homozygous	69.5997
V_112299	nsclc	SMARCA4				SV	1567G>T	E523*		NM_003072	nonsense	homozygous	68.7297
V_16335	nsclc	SMARCA4				SV	3694G>A	G1232S		NM_003072	missense	het	68.7297
V_108425	nsclc	SMARCA4				SV	3557C>G	A1186G		NM_003072	missense	ND	68.7297
V_106112	nsclc	SMARCA4				SV	4424+1G>T	splice site 4424+1G>T		NM_003072	splice	homozygous	68.7297
V_101022	skin	SMARCA4				SV	1337_1338CC>TT	S446F		NM_003072	missense	ND	68.7297
V_101022	skin	SMARCA4				SV	3992_3993CC>TT	P1331L		NM_003072	missense	ND	68.7297
V_101022	skin	SMARCA4				SV	424G>A	G142R		NM_003072	missense	ND	68.7297
V_36248	crc	SMARCA4				SV	1330C>T	R444C		NM_003072	missense	het	68.7297
V_50180	endometrial	SMARCA4				SV	1774G>A	A592T		NM_003072	missense	ND	68.7297
V_50180	endometrial	SMARCA4				SV	3485G>T	G1162V		NM_003072	missense	ND	68.7297
V_50180	endometrial	SMARCA4				SV	4333C>T	R1445W		NM_003072	missense	ND	68.7297
V_46517	skin	SMARCA4				SV	2905C>T	H969Y		NM_003072	missense	ND	68.7297
V_94620	skin	SMARCA4				SV	676T>G	S226A		NM_003072	missense	het	68.7297
V_490	crc	SMARCA4				SV	4259C>T	A1420V		NM_001128849	missense	ND	68.7297
V_105787	nsclc	SMARCA4				SV	2584T>C	Y862H		NM_003072	missense	homozygous	68.7297
V_105787	nsclc	SMARCA4				SV	3306_3308CTG>A	F1102fs*20		NM_003072	frameshift	homozygous	68.7297
V_23241	crc	SMARCA4				SV	2002-2A>G	splice site 2002-2A>G		NM_003072	splice	ND	68.7297
V_39930	skin	SMARCA4				SV	2912T>G	V971G		NM_003072	missense	ND	68.4356
V_85788	skin	SMARCA4				SV	383_403delAGCATGCCTCTAGTCCAGTTC	E128_P135>A		NM_003072	nonframeshift	homozygous	67.8597
V_44463	nsclc	SMARCA4				SV	1108C>T	R370C		NM_003072	missense	ND	67.8597
V_44463	nsclc	SMARCA4				SV	4649C>G	S1550C		NM_003072	missense	homozygous	67.8597
V_12025	crc	SMARCA4				SV	1474T>C	S492P		NM_003072	missense	ND	67.8597
V_45235	head and neck	SMARCA4				SV	2512_2513CC>TT	P838L		NM_003072	missense	het	67.8597
V_45235	head and neck	SMARCA4				SV	352C>T	Q118*		NM_003072	nonsense	het	67.8597
V_118561	crc	SMARCA4				SV	2644G>A	E882K		NM_003072	missense	ND	67.8597
V_17796	crc	SMARCA4				SV	3727C>T	R1243W		NM_003072	missense	het	67.8597
V_71023	crc	SMARCA4				SV	4876G>A	V1626M		NM_003072	missense	het	67.8597
V_71023	crc	SMARCA4				SV	2608C>A	L870I		NM_003072	missense	het	67.8597
V_71023	crc	SMARCA4				SV	2525G>A	R842Q		NM_003072	missense	het	67.8597
V_122342	crc	SMARCA4				SV	4007G>A	R1336H		NM_003072	missense	ND	67.8597
V_1121	melanoma	SMARCA4				SV	592G>A	D198N		NM_003072	missense	het	67.235
V_130832	glioma	SMARCA4				SV	616G>A	G206S		NM_003072	missense	ND	67.235
V_49537	melanoma	SMARCA4				SV	3569C>T	A1190V		NM_003072	missense	ND	67.235
V_51182	melanoma	SMARCA4				SV	1530_1530delC	N510fs*103		NM_003072	frameshift	het	66.9897
V_127256	nsclc	SMARCA4	SMARCA4	chr19:11106771-11106991	chr19:11102403-11102638	RE					truncation	ND	66.9897
V_127256	nsclc	SMARCA4				SV	3424_3425TT>AA	F1142N		NM_003072	missense	ND	66.9897
V_66252	lower gi	SMARCA4				SV	4802G>A	R1601Q		NM_003072	missense	het	66.9897
V_66252	lower gi	SMARCA4				SV	3299T>C	L1100P		NM_003072	missense	het	66.9897
V_66252	lower gi	SMARCA4				SV	1538G>A	R513Q		NM_003072	missense	het	66.9897
V_66252	lower gi	SMARCA4				SV	3553C>T	Q1185*		NM_003072	nonsense	het	66.9897
V_20400	melanoma	SMARCA4				SV	3574C>T	R1192C		NM_003072	missense	ND	66.9897
V_66589	crc	SMARCA4				SV	363_364insC	S122fs*7		NM_003072	frameshift	ND	66.9897
V_53913	breast	SMARCA4				SV	3379G>C	D1127H		NM_003072	missense	het	66.9897
V_20803	nsclc	SMARCA4				SV	3478G>T	G1160W		NM_003072	missense	homozygous	66.9897
V_51914	nsclc	SMARCA4				SV	29G>T	G10V		NM_003072	missense	homozygous	66.9897
V_73812	prostate	SMARCA4				SV	1322G>T	R441L		NM_003072	missense	ND	66.9897
V_57565	crc	SMARCA4				SV	1141C>T	R381*		NM_003072	nonsense	ND	66.9897
V_78462	crc	SMARCA4				SV	116C>T	A39V		NM_003072	missense	ND	66.9897
V_85527	nsclc	SMARCA4				SV	2933G>T	R978L		NM_003072	missense	homozygous	66.9897
V_77766	scc other	SMARCA4				SV	4020_4021GG>AA	D1341N		NM_003072	missense	ND	66.9897
V_84324	crc	SMARCA4				SV	764T>C	M255T		NM_003072	missense	ND	66.9897
V_45677	cup	SMARCA4				SV	1254_1287del34	Q418fs*72		NM_003072	frameshift	ND	66.9897
V_120084	crc	SMARCA4				SV	3598C>T	R1200C		NM_003072	missense	ND	66.9897
V_76286	scc other	SMARCA4				SV	1016C>T	P339L		NM_003072	missense	het	66.9897
V_49589	head and neck	SMARCA4				CN			6		amplification	ND	66.1197
V_112950	skin	SMARCA4				SV	809C>T	P270L		NM_003072	missense	het	66.1197
V_125956	prostate	SMARCA4				SV	668C>T	P223L		NM_003072	missense	ND	66.1197
V_35568	nsclc	SMARCA4				SV	2185C>T	Q729*		NM_003072	nonsense	homozygous	66.1197
V_31419	cup	SMARCA4				SV	2351G>C	G784A		NM_003072	missense	ND	66.1197
V_131539	nsclc	SMARCA4				SV	4109G>T	G1370V		NM_003072	missense	homozygous	66.1197
V_99329	cup	SMARCA4				SV	810delC	M272fs*31		NM_003072	frameshift	ND	66.1197
V_99329	cup	SMARCA4				SV	3480delG	L1161fs*3		NM_003072	frameshift	ND	66.1197
V_42004	nsclc	SMARCA4				SV	1948G>T	E650*		NM_003072	nonsense	homozygous	66.1197
V_112028	crc	SMARCA4				SV	2274+2T>C	splice site 2274+2T>C		NM_003072	splice	ND	66.1197
V_112028	crc	SMARCA4				SV	4441C>T	L1481F		NM_003072	missense	ND	66.1197
V_57193	melanoma	SMARCA4				SV	652_653CC>TT	P218L		NM_003072	missense	het	66.0343
V_90939	nsclc	SMARCA4				SV	633_633delC	M213fs*90		NM_003072	frameshift	homozygous	65.2497
V_90939	nsclc	SMARCA4				SV	3065C>G	S1022C		NM_003072	missense	homozygous	65.2497
V_62065	crc	SMARCA4				SV	799G>A	G267S		NM_003072	missense	ND	65.2497
V_69453	melanoma	SMARCA4				SV	3566G>T	R1189L		NM_003072	missense	ND	65.2497
V_128731	crc	SMARCA4				SV	1073C>A	P358Q		NM_003072	missense	het	65.2497
V_129208	nsclc	SMARCA4				SV	3157C>T	Q1053*		NM_003072	nonsense	homozygous	65.2497
V_129208	nsclc	SMARCA4				SV	3952C>A	R1318S		NM_003072	missense	homozygous	65.2497
V_49867	cup	SMARCA4				SV	4495G>T	E1499*		NM_003072	nonsense	homozygous	65.2497
V_90003	nsclc	SMARCA4				SV	3466A>T	T1156S		NM_003072	missense	homozygous	65.2497
V_101576	crc	SMARCA4				SV	2917C>T	R973W		NM_003072	missense	ND	65.2497
V_43199	glioma	SMARCA4				SV	3146C>T	P1049L		NM_003072	missense	het	65.2497
V_59624	nsclc	SMARCA4				SV	910C>T	P304S		NM_003072	missense	homozygous	65.2497
V_105722	nsclc	SMARCA4				SV	1118+1G>C	splice site 1118+1G>C		NM_003072	splice	homozygous	65.2497
V_128238	nsclc	SMARCA4				SV	2438+1G>T	splice site 2438+1G>T		NM_003072	splice	homozygous	65.2497
V_118806	salivary gland	SMARCA4				SV	557C>T	A186V		NM_003072	missense	homozygous	65.2497
V_82754	nsclc	SMARCA4				SV	4472G>A	R1491Q		NM_003072	missense	homozygous	65.2497
V_82754	nsclc	SMARCA4				SV	3166G>T	E1056*		NM_003072	nonsense	homozygous	65.2497
V_15869	nsclc	SMARCA4				SV	3728G>T	R1243L		NM_003072	missense	homozygous	65.2497
V_120691	scc other	SMARCA4				SV	4229C>T	S1410L		NM_003072	missense	ND	64.8337
V_27667	scc other	SMARCA4				SV	4021G>A	D1341N		NM_003072	missense	het	64.8337
V_36316	glioma	SMARCA4				SV	1216G>A	A406T		NM_003072	missense	het	64.3797
V_36316	glioma	SMARCA4				SV	4253A>G	D1418G		NM_003072	missense	het	64.3797
V_59647	nsclc	SMARCA4				SV	1291G>T	E431*		NM_003072	nonsense	ND	64.3797
V_11073	melanoma	SMARCA4				SV	4205G>A	S1402N		NM_001128849	missense	ND	64.3797
V_4277	melanoma	SMARCA4				SV	1468C>T	H490Y		NM_003072	missense	het	64.3797
V_93422	nsclc	SMARCA4				SV	2617-1G>A	splice site 2617-1G>A		NM_003072	splice	homozygous	64.3797
V_87421	crc	SMARCA4				SV	1688A>G	N563S		NM_003072	missense	ND	64.3797
V_69149	crc	SMARCA4				SV	3671T>C	V1224A		NM_003072	missense	het	64.3797
V_32926	skin	SMARCA4	N/A	chr19:11113560-11113721	chr19:11190626-11190878	RE					rearrangement	ND	64.3797
V_47127	melanoma	SMARCA4				SV	2641G>A	D881N		NM_003072	missense	het	63.6331
V_90021	skin	SMARCA4				SV	4339C>T	P1447S		NM_003072	missense	ND	63.5097
V_106215	skin	SMARCA4				SV	3877G>A	E1293K		NM_003072	missense	ND	63.5097
V_43489	nsclc	SMARCA4				SV	2842G>C	A948P		NM_003072	missense	homozygous	63.5097
V_7697	skin	SMARCA4				SV	739C>T	P247S		NM_003072	missense	het	63.5097
V_47982	cup	SMARCA4				SV	3727C>T	R1243W		NM_003072	missense	het	63.5097
V_85335	nsclc	SMARCA4				SV	4635+2T>G	splice site 4635+2T>G		NM_003072	splice	homozygous	63.5097
V_41719	crc	SMARCA4				SV	326delC	P109fs*194		NM_003072	frameshift	ND	63.5097
V_41719	crc	SMARCA4				SV	3565C>T	R1189*		NM_003072	nonsense	ND	63.5097
V_48956	urinary	SMARCA4				SV	3934G>C	E1312Q		NM_003072	missense	ND	63.5097
V_81723	crc	SMARCA4				SV	1970G>C	S657T		NM_003072	missense	het	63.5097
V_120178	head and neck	SMARCA4				SV	793C>T	P265S		NM_003072	missense	homozygous	63.5097
V_33688	nsclc	SMARCA4				CN			7		amplification	ND	63.5097
V_70335	crc	SMARCA4				SV	2223_2224delAG	R741fs*82		NM_003072	frameshift	ND	63.5097
V_70335	crc	SMARCA4				SV	2846T>C	M949T		NM_003072	missense	ND	63.5097
V_42814	cup	SMARCA4				SV	373G>A	G125S		NM_003072	missense	ND	63.5097
V_114115	nsclc	SMARCA4				CN			0		deletion	ND	63.5097
V_114115	nsclc	SMARCA4				SV	25G>A	G9S		NM_003072	missense	homozygous	63.5097
V_58162	cup	SMARCA4				SV	3019C>T	L1007F		NM_003072	missense	homozygous	62.6397
V_55627	melanoma	SMARCA4				SV	4376C>T	T1459I		NM_003072	missense	ND	62.6397
V_9125	breast	SMARCA4				SV	413G>T	G138V		NM_003072	missense	het	62.6397
V_9125	breast	SMARCA4				SV	3065C>T	S1022F		NM_003072	missense	het	62.6397
V_122143	crc	SMARCA4				SV	1537C>T	R513W		NM_003072	missense	ND	62.6397
V_56096	melanoma	SMARCA4				SV	2643C>A	D881E		NM_003072	missense	homozygous	62.6397
V_56096	melanoma	SMARCA4				SV	3247G>T	E1083*		NM_003072	nonsense	homozygous	62.6397
V_28822	endometrial	SMARCA4				SV	579delG	Q194fs*109		NM_003072	frameshift	ND	62.6397
V_75771	skin	SMARCA4				SV	2483C>T	S828F		NM_003072	missense	ND	62.6397
V_81590	scc other	SMARCA4				SV	995_996CC>TT	S332F		NM_003072	missense	homozygous	62.6397
V_98406	cup	SMARCA4				SV	983C>T	P328L		NM_003072	missense	het	62.6397
V_35762	endometrial	SMARCA4				SV	2372C>T	A791V		NM_003072	missense	het	62.6397
V_35762	endometrial	SMARCA4				SV	2729C>T	T910M		NM_003072	missense	het	62.6397
V_53554	crc	SMARCA4				SV	731_732insTGGCCCCGGCCCGGGTCCCGGCCC	P244_A245insGPGPGPGP		NM_003072	nonframeshift	ND	62.6397
V_75123	nsclc	SMARCA4				SV	1735G>T	E579*		NM_003072	nonsense	homozygous	62.6397
V_75123	nsclc	SMARCA4				SV	4738G>C	E1580Q		NM_003072	missense	homozygous	62.6397
V_75123	nsclc	SMARCA4				SV	4645G>C	D1549H		NM_003072	missense	homozygous	62.6397
V_91872	melanoma	SMARCA4	N/A	chr19:11095876-11096224	chr11:45728963-45729344	RE					truncation	ND	62.6397
V_91872	melanoma	SMARCA4				SV	3167A>T	E1056V		NM_003072	missense	het	62.6397
V_112349	crc	SMARCA4				SV	449G>A	G150E		NM_003072	missense	ND	62.6397
V_116490	head and neck	SMARCA4				SV	3058G>C	D1020H		NM_003072	missense	het	62.6397
V_116490	head and neck	SMARCA4				SV	196C>T	Q66*		NM_003072	nonsense	het	62.6397
V_35074	nsclc	SMARCA4				SV	3256G>C	D1086H		NM_003072	missense	ND	62.6397
V_35074	nsclc	SMARCA4				SV	3830C>T	P1277L		NM_003072	missense	ND	62.6397
V_76321	nsclc	SMARCA4				SV	3575G>T	R1192L		NM_003072	missense	het	62.6397
V_93986	liver	SMARCA4				SV	291_291delG	M98fs*205		NM_003072	frameshift	het	62.4325
V_93986	liver	SMARCA4				SV	1327A>C	K443Q		NM_003072	missense	het	62.4325
V_92496	endometrial	SMARCA4				SV	2381C>T	T794M		NM_003072	missense	ND	62.4325
V_113536	nsclc	SMARCA4				SV	2439-2A>G	splice site 2439-2A>G		NM_003072	splice	homozygous	62.4325
V_105087	crc	SMARCA4				SV	4105C>T	R1369C		NM_003072	missense	ND	62.4325
V_70234	uterus	SMARCA4				SV	1142G>A	R381Q		NM_003072	missense	ND	61.7697
V_70234	uterus	SMARCA4				SV	3727C>T	R1243W		NM_003072	missense	ND	61.7697
V_60450	skin	SMARCA4				SV	326C>T	P109L		NM_003072	missense	het	61.7697
V_118710	crc	SMARCA4				SV	2009A>C	E670A		NM_003072	missense	ND	61.7697
V_68596	melanoma	SMARCA4				SV	3830c>A	P1277Q		NM_003072	missense	het	61.7697
V_77048	prostate	SMARCA4				SV	37C>T	R13W		NM_003072	missense	ND	61.7697
V_67172	glioma	SMARCA4				SV	4598G>C	C1533S		NM_003072	missense	het	61.7697
V_114590	endometrial	SMARCA4				SV	3814G>A	A1272T		NM_003072	missense	het	61.7697
V_79932	nsclc	SMARCA4				SV	2921C>T	P974L		NM_003072	missense	ND	61.7697
V_71489	melanoma	SMARCA4				SV	3142C>T	H1048Y		NM_003072	missense	het	61.7697
V_103745	ovary	SMARCA4				SV	708_713delTGGCCC	G243_P244del		NM_003072	nonframeshift	ND	61.7697
V_103745	ovary	SMARCA4				SV	3025C>T	R1009C		NM_003072	missense	ND	61.7697
V_131184	crc	SMARCA4				SV	1799G>T	G600V		NM_003072	missense	ND	61.7697
V_131184	crc	SMARCA4				SV	2716C>T	R906C		NM_003072	missense	ND	61.7697
V_57653	endometrial	SMARCA4				SV	3403C>T	R1135W		NM_003072	missense	ND	61.7697
V_99663	cup	SMARCA4				SV	3082-1G>T	splice site 3082-1G>T		NM_003072	splice	homozygous	61.7697
V_75272	skin	SMARCA4				SV	4081G>A	E1361K		NM_003072	missense	homozygous	61.7697
V_17562	nsclc	SMARCA4				SV	4747g>T	E1583*		NM_003072	nonsense	homozygous	61.7697
V_103961	skin	SMARCA4				SV	910C>T	P304S		NM_003072	missense	het	61.7697
V_7216	crc	SMARCA4				SV	2729C>T	T910M		NM_003072	missense	ND	61.7697
V_7216	crc	SMARCA4				SV	3608G>A	R1203H		NM_003072	missense	ND	61.7697
V_99263	scc other	SMARCA4				SV	914_915insC	Q306fs*81		NM_003072	frameshift	ND	61.2318
V_43660	melanoma	SMARCA4				SV	940G>A	A314T		NM_003072	missense	ND	61.2318
V_9518	nsclc	SMARCA4				SV	4791C>G	I1597M		NM_003072	missense	homozygous	61.2318
V_117318	melanoma	SMARCA4				SV	4270C>T	P1424S		NM_003072	missense	het	60.8997
V_88177	head and neck	SMARCA4				SV	3145C>T	P1049S		NM_003072	missense	het	60.8997
V_80722	nsclc	SMARCA4				SV	3733G>T	A1245S		NM_003072	missense	het	60.8997
V_70563	crc	SMARCA4				SV	3575G>A	R1192H		NM_003072	missense	ND	60.8997
V_10854	nsclc	SMARCA4				SV	3479G>T	G1160V		NM_003072	missense	homozygous	60.8997
V_15222	prostate	SMARCA4				SV	180delG	P61fs*33		NM_003072	frameshift	ND	60.8997
V_128747	nsclc	SMARCA4				SV	3575G>T	R1192L		NM_003072	missense	homozygous	60.8997
V_1841	prostate	SMARCA4				SV	2440A>G	T814A		NM_003072	missense	het	60.8997
V_112029	gastric	SMARCA4				SV	2768C>T	A923V		NM_003072	missense	homozygous	60.8997
V_99626	melanoma	SMARCA4				SV	3481C>T	L1161F		NM_003072	missense	het	60.8997
V_27353	melanoma	SMARCA4				SV	4682G>A	R1561Q		NM_003072	missense	het	60.0312
V_19273	nsclc	SMARCA4				SV	2820G>T	E940D		NM_003072	missense	homozygous	60.0312
V_91218	nsclc	SMARCA4				CN			0		deletion	ND	60.0297
V_91218	nsclc	SMARCA4	SMARCA4	chr19:11138454-11138689	chr19:11149440-11149635	RE					rearrangement	ND	60.0297
V_91218	nsclc	SMARCA4				SV	3310C>G	Q1104E		NM_003072	missense	homozygous	60.0297
V_91218	nsclc	SMARCA4				SV	3253C>T	L1085F		NM_003072	missense	homozygous	60.0297
V_91218	nsclc	SMARCA4				SV	3268C>T	P1090S		NM_003072	missense	homozygous	60.0297
V_50666	crc	SMARCA4				SV	125T>C	M42T		NM_003072	missense	ND	60.0297
V_50666	crc	SMARCA4				SV	2885T>C	I962T		NM_003072	missense	ND	60.0297
V_5965	skin	SMARCA4				SV	805_805delC	M272fs*31		NM_003072	frameshift	het	60.0297
V_35619	skin	SMARCA4				SV	3934G>A	E1312K		NM_003072	missense	het	60.0297
V_90326	scc other	SMARCA4				SV	4729g>A	E1577K		NM_003072	missense	het	60.0297
V_90326	scc other	SMARCA4				SV	2620C>T	R874C		NM_003072	missense	het	60.0297
V_90326	scc other	SMARCA4				SV	946C>T	P316S		NM_003072	missense	het	60.0297
V_90326	scc other	SMARCA4				SV	449G>A	G150E		NM_003072	missense	het	60.0297
V_81479	melanoma	SMARCA4				SV	4030C>T	P1344S		NM_003072	missense	het	60.0297
V_114247	melanoma	SMARCA4				SV	3946T>C	F1316L		NM_003072	missense	het	60.0297
V_95993	crc	SMARCA4				SV	1273C>T	R425W		NM_003072	missense	het	60.0297
V_28419	crc	SMARCA4				SV	1562G>A	R521Q		NM_003072	missense	ND	60.0297
V_28419	crc	SMARCA4				SV	1537C>T	R513W		NM_003072	missense	ND	60.0297
V_28419	crc	SMARCA4				SV	1199C>T	A400V		NM_003072	missense	ND	60.0297
V_83473	cup	SMARCA4				SV	3478G>T	G1160W		NM_003072	missense	homozygous	60.0297
V_113707	endometrial	SMARCA4				SV	810_811insC	G271fs*16		NM_003072	frameshift	ND	60.0297
V_121044	nsclc	SMARCA4				SV	2692A>C	N898H		NM_003072	missense	homozygous	60.0297
V_121044	nsclc	SMARCA4				SV	2854G>T	E952*		NM_003072	nonsense	homozygous	60.0297
V_54564	melanoma	SMARCA4				SV	2715_2716CC>TT	R906C		NM_003072	missense	het	60.0297
V_16749	nsclc	SMARCA4				SV	3534G>T	W1178C		NM_003072	missense	ND	59.1597
V_110688	melanoma	SMARCA4				SV	3713C>T	S1238F		NM_003072	missense	het	59.1597
V_58981	melanoma	SMARCA4				SV	193C>T	P65S		NM_003072	missense	het	59.1597
V_92259	nsclc	SMARCA4				SV	3497A>T	Q1166L		NM_003072	missense	homozygous	59.1597
V_119847	crc	SMARCA4				SV	346C>T	H116Y		NM_003072	missense	het	59.1597
V_45709	crc	SMARCA4				SV	3598C>T	R1200C		NM_003072	missense	het	59.1597
V_45709	crc	SMARCA4				SV	4093A>G	K1365E		NM_003072	missense	het	59.1597
V_20315	crc	SMARCA4				SV	810_811insC	G271fs*16		NM_003072	frameshift	het	59.1597
V_57543	crc	SMARCA4				SV	947delC	P316fs*10		NM_003072	frameshift	ND	59.1597
V_57543	crc	SMARCA4				SV	3907A>G	N1303D		NM_003072	missense	ND	59.1597
V_3531	nsclc	SMARCA4				SV	2833G>A	A945T		NM_003072	missense	ND	59.1597
V_52057	skin	SMARCA4				SV	719c>T	P240L		NM_003072	missense	het	58.8306
V_123813	nsclc	SMARCA4				SV	4732g>T	E1578*		NM_003072	nonsense	homozygous	58.8306
V_126334	nsclc	SMARCA4				SV	4717G>T	E1573*		NM_003072	nonsense	homozygous	58.8306
V_87827	nsclc	SMARCA4				SV	4081G>T	E1361*		NM_003072	nonsense	homozygous	58.8306
V_79602	melanoma	SMARCA4				SV	3902_3903CC>TT	T1301I		NM_003072	missense	het	58.8306
V_17363	endometrial	SMARCA4				SV	3781c>T	H1261Y		NM_003072	missense	ND	58.8306
V_17363	endometrial	SMARCA4				SV	3557C>T	A1186V		NM_003072	missense	ND	58.8306
V_101218	crc	SMARCA4				SV	4240C>A	L1414I		NM_001128849	missense	het	58.2897
V_81	melanoma	SMARCA4				SV	2434C>T	L812F		NM_003072	missense	ND	58.2897
V_78873	gastric	SMARCA4				SV	1249C>T	R417C		NM_003072	missense	ND	58.2897
V_58994	nsclc	SMARCA4				SV	3566G>T	R1189L		NM_003072	missense	homozygous	58.2897
V_10621	head and neck	SMARCA4				SV	3454T>G	F1152V		NM_003072	missense	homozygous	58.2897
V_38907	crc	SMARCA4				SV	3484G>A	G1162S		NM_003072	missense	het	58.2897
V_48402	breast	SMARCA4				SV	2573C>G	T858R		NM_003072	missense	het	58.2897
V_76742	crc	SMARCA4				SV	4645G>A	D1549N		NM_003072	missense	het	58.2897
V_17244	crc	SMARCA4				SV	3480_3481insG	L1161fs*15		NM_003072	frameshift	het	58.2897
V_38657	scc other	SMARCA4				SV	2735C>T	T912I		NM_003072	missense	het	58.2897
V_77031	crc	SMARCA4				SV	4292G>A	R1431H		NM_003072	missense	het	58.2897
V_25859	nsclc	SMARCA4				SV	3247G>A	E1083K		NM_003072	missense	ND	58.2897
V_70149	crc	SMARCA4				SV	1802C>T	P601L		NM_003072	missense	ND	58.2897
V_70149	crc	SMARCA4				SV	326delC	P109fs*194		NM_003072	frameshift	ND	58.2897
V_12528	nsclc	SMARCA4				SV	2887_2889CTC>TT	I964fs*55		NM_003072	frameshift	homozygous	58.2897
V_103696	melanoma	SMARCA4				SV	3403C>T	R1135W		NM_003072	missense	het	58.2897
V_68139	crc	SMARCA4				SV	2108C>T	A703V		NM_003072	missense	het	58.2897
V_43015	crc	SMARCA4				SV	4334G>A	R1445Q		NM_003072	missense	ND	58.2897
V_87003	crc	SMARCA4				SV	3014G>A	R1005Q		NM_003072	missense	ND	57.63
V_1836	gastric	SMARCA4				SV	2833G>A	A945T		NM_003072	missense	het	57.63
V_124599	crc	SMARCA4				SV	3332T>C	I1111T		NM_003072	missense	ND	57.4197
V_42882	nsclc	SMARCA4				SV	3546+1G>T	splice site 3546+1G>T		NM_003072	splice	homozygous	57.4197
V_25156	skin	SMARCA4				SV	3716C>T	S1239F		NM_003072	missense	ND	57.4197
V_21640	crc	SMARCA4				SV	3395C>T	A1132V		NM_003072	missense	ND	57.4197
V_50609	nsclc	SMARCA4				SV	4153G>T	E1385*		NM_003072	nonsense	homozygous	57.4197
V_117027	crc	SMARCA4				SV	4912-2A>T	splice site 4912-2A>T		NM_003072	splice	ND	57.4197
V_106929	nsclc	SMARCA4				SV	3700T>C	F1234L		NM_003072	missense	ND	57.4197
V_69855	nsclc	SMARCA4				SV	968C>G	S323W		NM_003072	missense	ND	57.4197
V_80357	crc	SMARCA4				SV	733G>A	A245T		NM_003072	missense	ND	57.4197
V_110663	crc	SMARCA4				SV	4252G>A	D1418N		NM_003072	missense	het	57.4197
V_110663	crc	SMARCA4				SV	1109G>A	R370H		NM_003072	missense	het	57.4197
V_110663	crc	SMARCA4				SV	2242C>T	L748F		NM_003072	missense	het	57.4197
V_110663	crc	SMARCA4				SV	1190G>A	R397Q		NM_003072	missense	het	57.4197
V_122040	nsclc	SMARCA4				SV	3382G>T	G1128*		NM_003072	nonsense	ND	57.4197
V_119003	melanoma	SMARCA4				SV	2137G>A	D713N		NM_003072	missense	ND	57.4197
V_30824	nsclc	SMARCA4				SV	4873G>T	V1625F		NM_003072	missense	homozygous	56.5497
V_80065	prostate	SMARCA4				SV	104C>T	S35L		NM_003072	missense	het	56.5497
V_80065	prostate	SMARCA4				SV	3730C>T	R1244C		NM_003072	missense	het	56.5497
V_125052	head and neck	SMARCA4				SV	4151C>T	T1384M		NM_003072	missense	ND	56.5497
V_23961	skin	SMARCA4				SV	3874-1G>A	splice site 3874-1G>A		NM_003072	splice	het	56.5497
V_25978	cup	SMARCA4				SV	3229C>T	R1077*		NM_003072	nonsense	het	56.5497
V_90182	nsclc	SMARCA4				SV	4100_4101insT	G1368fs*87		NM_003072	frameshift	het	56.5497
V_90182	nsclc	SMARCA4				SV	2660_2680del21	K887_L893del		NM_003072	nonframeshift	het	56.5497
V_90182	nsclc	SMARCA4				SV	3404G>A	R1135Q		NM_003072	missense	het	56.5497
V_119898	nsclc	SMARCA4				SV	3442G>C	E1148Q		NM_003072	missense	homozygous	56.5497
V_119898	nsclc	SMARCA4				SV	3760G>A	E1254K		NM_003072	missense	homozygous	56.5497
V_15394	gastric	SMARCA4				SV	940G>A	A314T		NM_003072	missense	het	56.5497
V_15394	gastric	SMARCA4				SV	3325A>G	M1109V		NM_003072	missense	het	56.5497
V_86483	cup	SMARCA4				SV	4606G>C	A1536P		NM_003072	missense	homozygous	56.5497
V_58482	crc	SMARCA4				SV	232T>A	S78T		NM_003072	missense	ND	56.5497
V_97610	nsclc	SMARCA4				SV	3476G>T	G1159V		NM_003072	missense	homozygous	56.5497
V_40917	urinary	SMARCA4				SV	4230C>G	F1410L		NM_001128849	missense	ND	56.5497
V_7855	crc	SMARCA4				SV	2681C>T	T894M		NM_003072	missense	ND	56.5497
V_67571	gastric	SMARCA4				SV	4256G>A	R1419H		NM_001128849	missense	het	56.4293
V_67571	gastric	SMARCA4				SV	1250G>A	R417H		NM_003072	missense	het	56.4293
V_29237	melanoma	SMARCA4				SV	4874_4875TC>GT	V1625G		NM_003072	missense	het	56.4293
V_6821	melanoma	SMARCA4				SV	913_914CC>TT	P305L		NM_003072	missense	het	55.6797
V_90418	skin	SMARCA4				SV	1735g>A	E579K		NM_003072	missense	het	55.6797
V_101112	cup	SMARCA4				SV	3608G>T	R1203L		NM_003072	missense	homozygous	55.6797
V_13400	melanoma	SMARCA4				SV	2434C>T	L812F		NM_003072	missense	het	55.6797
V_111307	crc	SMARCA4				SV	2681C>T	T894M		NM_003072	missense	het	55.6797
V_113978	skin	SMARCA4				SV	2414C>T	P805L		NM_003072	missense	het	55.6797
V_107948	melanoma	SMARCA4				SV	415C>T	P139S		NM_003072	missense	het	55.6797
V_11781	gastric	SMARCA4				SV	1322G>A	R441H		NM_003072	missense	ND	55.6797
V_120813	nsclc	SMARCA4				SV	3697A>T	M1233L		NM_003072	missense	homozygous	55.6797
V_50220	urinary	SMARCA4				SV	3716C>G	S1239C		NM_003072	missense	het	55.6797
V_50220	urinary	SMARCA4				SV	3320C>A	S1107Y		NM_003072	missense	het	55.6797
V_74466	esophageal	SMARCA4				SV	4034C>T	S1345L		NM_003072	missense	het	55.6797
V_29277	skin	SMARCA4				SV	3394G>A	A1132T		NM_003072	missense	het	55.6797
V_38875	melanoma	SMARCA4				SV	59delC	P20fs*23		NM_003072	frameshift	ND	55.6797
V_38875	melanoma	SMARCA4				SV	1882C>T	L628F		NM_003072	missense	ND	55.6797
V_32517	crc	SMARCA4				SV	1930G>A	E644K		NM_003072	missense	ND	55.6797
V_67433	breast	SMARCA4				CN			0		deletion	ND	55.6797
V_91430	cup	SMARCA4				SV	482C>T	A161V		NM_003072	missense	het	55.6797
V_89924	crc	SMARCA4				SV	708_713delTGGCCC	G243_P244del		NM_003072	nonframeshift	ND	55.6797
V_79257	melanoma	SMARCA4				SV	4030C>T	P1344S		NM_003072	missense	ND	55.6797
V_114733	melanoma	SMARCA4				SV	1570A>T	K524*		NM_003072	nonsense	het	55.6797
V_74289	gastric	SMARCA4				SV	2461G>A	E821K		NM_003072	missense	het	55.6797
V_40501	germ cell	SMARCA4				SV	3011A>T	Q1004L		NM_003072	missense	homozygous	55.6797
V_19746	prostate	SMARCA4				SV	691G>A	G231S		NM_003072	missense	het	55.6797
V_89276	nsclc	SMARCA4				SV	3632A>T	E1211V		NM_003072	missense	ND	55.2287
V_37490	skin	SMARCA4				SV	841_842CC>TT	P281F		NM_003072	missense	ND	54.8097
V_7947	crc	SMARCA4				SV	4238G>A	R1413H		NM_003072	missense	ND	54.8097
V_71101	nsclc	SMARCA4				SV	3141C>G	N1047K		NM_003072	missense	homozygous	54.8097
V_99913	crc	SMARCA4				SV	788delC	P263fs*40		NM_003072	frameshift	het	54.8097
V_99913	crc	SMARCA4				SV	2713_2714insC	R905fs*40		NM_003072	frameshift	het	54.8097
V_99913	crc	SMARCA4				SV	2729C>T	T910M		NM_003072	missense	het	54.8097
V_60704	crc	SMARCA4				SV	2896C>T	R966W		NM_003072	missense	het	54.8097
V_112732	melanoma	SMARCA4				SV	415_416CC>TT	P139L		NM_003072	missense	het	54.8097
V_80573	crc	SMARCA4				SV	3092G>A	G1031D		NM_003072	missense	ND	54.8097
V_80573	crc	SMARCA4				SV	1926G>A	W642*		NM_003072	nonsense	ND	54.8097
V_59856	glioma	SMARCA4				SV	332G>A	S111N		NM_003072	missense	ND	54.8097
V_42192	nsclc	SMARCA4				SV	3566G>T	R1189L		NM_003072	missense	homozygous	54.8097
V_114371	endometrial	SMARCA4				SV	3827C>A	P1276H		NM_003072	missense	het	54.8097
V_24436	gastric	SMARCA4				SV	3574C>T	R1192C		NM_003072	missense	het	54.8097
V_24436	gastric	SMARCA4				SV	125T>C	M42T		NM_003072	missense	het	54.8097
V_57531	melanoma	SMARCA4				SV	2905C>T	H969Y		NM_003072	missense	ND	54.8097
V_79437	breast	SMARCA4				SV	1844T>C	L615P		NM_003072	missense	het	54.8097
V_33120	nsclc	SMARCA4				SV	3562G>T	D1188Y		NM_003072	missense	ND	54.8097
V_54647	breast	SMARCA4				SV	3421delA	T1141fs*23		NM_003072	frameshift	ND	54.0281
V_54647	breast	SMARCA4				SV	3480delG	L1161fs*3		NM_003072	frameshift	ND	54.0281
V_54647	breast	SMARCA4				SV	4510C>T	P1504S		NM_003072	missense	ND	54.0281
V_60870	urinary	SMARCA4				SV	3127C>T	R1043W		NM_003072	missense	ND	54.0281
V_60870	urinary	SMARCA4				SV	4080G>T	E1360D		NM_003072	missense	ND	54.0281
V_60870	urinary	SMARCA4				SV	3480_3481insG	L1161fs*15		NM_003072	frameshift	ND	54.0281
V_37807	cup	SMARCA4				SV	2905C>T	H969Y		NM_003072	missense	homozygous	54.0281
V_37807	cup	SMARCA4				SV	3580G>C	G1194R		NM_003072	missense	homozygous	54.0281
V_105129	nsclc	SMARCA4				SV	1245G>T	Q415H		NM_003072	missense	ND	54.0281
V_105129	nsclc	SMARCA4				SV	3479G>T	G1160V		NM_003072	missense	ND	54.0281
V_16019	nsclc	SMARCA4				SV	1339_1339delC	L447fs*54		NM_003072	frameshift	homozygous	54.0281
V_86632	skin	SMARCA4				SV	931_932CC>TT	P311F		NM_003072	missense	ND	54.0281
V_86632	skin	SMARCA4				SV	1072_1073CC>TT	P358L		NM_003072	missense	ND	54.0281
V_86632	skin	SMARCA4				SV	2483C>T	S828F		NM_003072	missense	homozygous	54.0281
V_100442	nsclc	SMARCA4				SV	3476G>A	G1159E		NM_003072	missense	homozygous	54.0281
V_100099	melanoma	SMARCA4				SV	794_795CC>TT	P265L		NM_003072	missense	ND	53.9397
V_125651	cup	SMARCA4				SV	1245+1G>T	splice site 1245+1G>T		NM_003072	splice	homozygous	53.9397
V_40729	nsclc	SMARCA4				SV	4880G>T	S1627I		NM_003072	missense	homozygous	53.9397
V_119519	nsclc	SMARCA4				SV	2579A>T	Y860F		NM_003072	missense	homozygous	53.9397
V_20383	glioma	SMARCA4				SV	3697A>G	M1233V		NM_003072	missense	het	53.9397
V_3040	melanoma	SMARCA4				SV	788C>T	P263L		NM_003072	missense	het	53.9397
V_3040	melanoma	SMARCA4				SV	4024G>A	E1342K		NM_003072	missense	het	53.9397
V_44279	lower gi	SMARCA4				SV	1111G>A	E371K		NM_003072	missense	ND	53.9397
V_44279	lower gi	SMARCA4				SV	2176C>T	R726C		NM_003072	missense	ND	53.9397
V_44279	lower gi	SMARCA4				SV	3599G>A	R1200H		NM_003072	missense	ND	53.9397
V_6831	nsclc	SMARCA4				SV	2955G>T	E985D		NM_003072	missense	het	53.9397
V_9557	nsclc	SMARCA4				SV	2739_2739delG	L914fs*36		NM_003072	frameshift	ND	53.9397
V_101330	nsclc	SMARCA4				SV	1805_1812+46del54	splice site 1805_1812+46del54		NM_003072	splice	homozygous	53.9397
V_103938	breast	SMARCA4				SV	4617C>A	F1539L		NM_003072	missense	het	53.9397
V_100097	breast	SMARCA4				SV	196C>G	Q66E		NM_003072	missense	homozygous	53.9397
V_42473	scc other	SMARCA4				CN			7		amplification	ND	53.9397
V_42473	scc other	SMARCA4				SV	883_884CC>TT	P295F		NM_003072	missense	het	53.9397
V_82036	esophageal	SMARCA4				SV	1468C>G	H490D		NM_003072	missense	het	53.9397
V_6422	crc	SMARCA4				SV	2968G>A	E990K		NM_003072	missense	ND	53.9397
V_114610	melanoma	SMARCA4				SV	1141C>T	R381*		NM_003072	nonsense	het	53.0697
V_114610	melanoma	SMARCA4				SV	3581G>A	G1194E		NM_003072	missense	het	53.0697
V_78956	nsclc	SMARCA4				CN			0		deletion	ND	53.0697
V_95812	cup	SMARCA4				SV	3380A>G	D1127G		NM_003072	missense	ND	53.0697
V_36835	gastric	SMARCA4				SV	3557C>T	A1186V		NM_003072	missense	ND	53.0697
V_36835	gastric	SMARCA4				SV	2893_2895delATC	I965del		NM_003072	nonframeshift	ND	53.0697
V_107277	nsclc	SMARCA4				SV	3478G>T	G1160W		NM_003072	missense	homozygous	53.0697
V_81630	nsclc	SMARCA4				SV	4057G>T	E1353*		NM_003072	nonsense	homozygous	53.0697
V_76154	nsclc	SMARCA4				SV	3728G>C	R1243P		NM_003072	missense	homozygous	53.0697
V_100751	breast	SMARCA4				SV	4771C>T	R1591W		NM_003072	missense	het	53.0697
V_67328	crc	SMARCA4				SV	4916G>A	R1639H		NM_003072	missense	het	53.0697
V_67328	crc	SMARCA4				SV	4772G>T	R1591L		NM_003072	missense	het	53.0697
V_67328	crc	SMARCA4				SV	3469C>T	R1157W		NM_003072	missense	het	53.0697
V_684	nsclc	SMARCA4				SV	3379G>C	D1127H		NM_003072	missense	homozygous	53.0697
V_45620	nsclc	SMARCA4				SV	4215delG	Q1406fs*57		NM_003072	frameshift	homozygous	53.0697
V_53092	crc	SMARCA4				SV	2059A>G	K687E		NM_003072	missense	ND	53.0697
V_88943	cup	SMARCA4				SV	3703G>T	D1235Y		NM_003072	missense	homozygous	53.0697
V_64226	scc other	SMARCA4				SV	4030C>T	P1344S		NM_003072	missense	homozygous	53.0697
V_23445	melanoma	SMARCA4				SV	3692_3693CC>TT	A1231V		NM_003072	missense	het	53.0697
V_60368	lower gi	SMARCA4				SV	1403G>A	R468H		NM_003072	missense	ND	52.8275
V_3853	nsclc	SMARCA4				SV	388G>T	A130S		NM_003072	missense	homozygous	52.1997
V_3853	nsclc	SMARCA4				SV	3728G>T	R1243L		NM_003072	missense	homozygous	52.1997
V_8798	biliary	SMARCA4				SV	4090G>A	E1364K		NM_003072	missense	ND	52.1997
V_38710	nsclc	SMARCA4				SV	4381A>T	K1461*		NM_003072	nonsense	homozygous	52.1997
V_45298	nsclc	SMARCA4				SV	326_327insT	P110fs*19		NM_003072	frameshift	homozygous	52.1997
V_47744	endometrial	SMARCA4				SV	3995A>G	K1332R		NM_003072	missense	het	52.1997
V_14940	melanoma	SMARCA4				SV	2837C>T	P946L		NM_003072	missense	het	52.1997
V_131058	cervix	SMARCA4				SV	3179C>T	S1060F		NM_003072	missense	het	52.1997
V_71845	nsclc	SMARCA4				SV	3623A>T	N1208I		NM_003072	missense	homozygous	52.1997
V_19716	cup	SMARCA4				SV	944C>T	P315L		NM_003072	missense	het	52.1997
V_19716	cup	SMARCA4				SV	3404G>A	R1135Q		NM_003072	missense	het	52.1997
V_130569	urinary	SMARCA4				SV	1775C>T	A592V		NM_003072	missense	het	52.1997
V_130569	urinary	SMARCA4				SV	1957C>T	P653S		NM_003072	missense	het	52.1997
V_105183	nsclc	SMARCA4				SV	2197_2198insG	A733fs*8		NM_003072	frameshift	ND	52.1997
V_23290	gastric	SMARCA4				SV	3883G>A	E1295K		NM_003072	missense	het	52.1997
V_23290	gastric	SMARCA4				SV	3659A>G	Y1220C		NM_003072	missense	het	52.1997
V_32523	crc	SMARCA4				SV	1397G>A	R466H		NM_003072	missense	het	52.1997
V_129440	nsclc	SMARCA4				SV	1780G>T	G594*		NM_003072	nonsense	homozygous	52.1997
V_116861	nsclc	SMARCA4				SV	3239G>A	G1080D		NM_003072	missense	homozygous	52.1997
V_26295	crc	SMARCA4				SV	265C>T	R89C		NM_003072	missense	het	52.1997
V_6828	nsclc	SMARCA4				SV	3561G>C	Q1187H		NM_003072	missense	homozygous	52.1997
V_12547	nsclc	SMARCA4				SV	797_799CGG>A	S266fs*1		NM_003072	frameshift	homozygous	52.1997
V_26589	melanoma	SMARCA4				SV	4192c>T	H1398Y		NM_001128849	missense	het	51.6268
V_36640	nsclc	SMARCA4				SV	4243C>T	Q1415*		NM_001128849	nonsense	ND	51.6268
V_115900	endometrial	SMARCA4				SV	3026G>A	R1009H		NM_003072	missense	ND	51.6268
V_28664	breast	SMARCA4				SV	3404G>A	R1135Q		NM_003072	missense	homozygous	51.3297
V_28664	breast	SMARCA4				SV	3497A>G	Q1166R		NM_003072	missense	ND	51.3297
V_107482	glioma	SMARCA4				SV	2392G>A	E798K		NM_003072	missense	ND	51.3297
V_35635	cup	SMARCA4				SV	2859+1G>T	splice site 2859+1G>T		NM_003072	splice	homozygous	51.3297
V_27277	head and neck	SMARCA4				SV	169C>T	P57S		NM_003072	missense	homozygous	51.3297
V_66433	melanoma	SMARCA4				SV	3848c>T	P1283L		NM_003072	missense	het	51.3297
V_66433	melanoma	SMARCA4				SV	4664C>T	S1555L		NM_003072	missense	het	51.3297
V_120744	nsclc	SMARCA4				SV	3382+1G>T	splice site 3382+1G>T		NM_003072	splice	homozygous	51.3297
V_115297	melanoma	SMARCA4				SV	4355C>T	S1452F		NM_003072	missense	het	51.3297
V_9474	skin	SMARCA4				SV	3733G>A	A1245T		NM_003072	missense	ND	51.3297
V_15871	nsclc	SMARCA4				SV	2731G>T	G911C		NM_003072	missense	het	51.3297
V_74261	nsclc	SMARCA4				SV	2836C>T	P946S		NM_003072	missense	homozygous	51.3297
V_84412	nsclc	SMARCA4				SV	898C>T	Q300*		NM_003072	nonsense	homozygous	51.3297
V_55661	appendix	SMARCA4				SV	2935C>T	R979*		NM_003072	nonsense	ND	51.3297
V_35998	nsclc	SMARCA4				SV	1250G>C	R417P		NM_003072	missense	ND	51.3297
V_43087	nsclc	SMARCA4				SV	3791delC	T1264fs*27		NM_003072	frameshift	het	51.3297
V_129301	crc	SMARCA4				SV	4370A>C	N1457T		NM_003072	missense	ND	51.3297
V_124819	crc	SMARCA4				SV	4526_4528delAGA	K1509del		NM_003072	nonframeshift	ND	51.3297
V_73578	crc	SMARCA4				SV	4765G>A	E1589K		NM_003072	missense	ND	51.3297
V_123083	endometrial	SMARCA4				SV	3574C>T	R1192C		NM_003072	missense	ND	51.3297
V_123083	endometrial	SMARCA4				SV	2885T>A	I962N		NM_003072	missense	ND	51.3297
V_34355	nsclc	SMARCA4				SV	4171-19_4200del49	splice site 4171-19_4200del49		NM_003072	splice	homozygous	51.3297
V_85945	scc other	SMARCA4				SV	3475G>T	G1159W		NM_003072	missense	homozygous	51.3297
V_84333	crc	SMARCA4				SV	4105C>T	R1369C		NM_003072	missense	ND	51.3297
V_25148	breast	SMARCA4				SV	1133T>C	I378T		NM_003072	missense	het	50.4597
V_70159	cup	SMARCA4				SV	170C>T	P57L		NM_003072	missense	het	50.4597
V_92011	crc	SMARCA4				SV	1084G>A	D362N		NM_003072	missense	ND	50.4597
V_19895	nsclc	SMARCA4				SV	4297A>T	K1433*		NM_003072	nonsense	homozygous	50.4597
V_19895	nsclc	SMARCA4				SV	1180G>T	G394W		NM_003072	missense	homozygous	50.4597
V_117642	nsclc	SMARCA4				SV	1534G>T	E512*		NM_003072	nonsense	homozygous	50.4597
V_11145	crc	SMARCA4				SV	2456C>T	A819V		NM_003072	missense	ND	50.4597
V_11145	crc	SMARCA4				SV	3594G>T	E1198D		NM_003072	missense	ND	50.4597
V_130617	cup	SMARCA4				SV	3692C>T	A1231V		NM_003072	missense	ND	50.4597
V_130617	cup	SMARCA4				SV	3193T>C	F1065L		NM_003072	missense	ND	50.4597
V_120339	head and neck	SMARCA4				SV	3476_3477GG>AA	G1159E		NM_003072	missense	homozygous	50.4597
V_41423	crc	SMARCA4				SV	4334G>A	R1445Q		NM_003072	missense	ND	50.4597
V_126891	crc	SMARCA4				SV	4318C>T	Q1440*		NM_003072	nonsense	ND	50.4597
V_126891	crc	SMARCA4				SV	1075C>T	R359W		NM_003072	missense	ND	50.4597
V_50038	nsclc	SMARCA4				SV	418T>C	S140P		NM_003072	missense	homozygous	50.4597
V_96487	nsclc	SMARCA4				SV	2918G>T	R973L		NM_003072	missense	ND	50.4597
V_95038	endometrial	SMARCA4				SV	708_713delTGGCCC	G243_P244del		NM_003072	nonframeshift	ND	50.4597
V_79621	esophageal	SMARCA4				SV	999delC	Q335fs*76		NM_003072	frameshift	ND	50.4597
V_79621	esophageal	SMARCA4				SV	2657T>C	M886T		NM_003072	missense	ND	50.4597
V_79621	esophageal	SMARCA4				SV	3404G>A	R1135Q		NM_003072	missense	ND	50.4597
V_95492	head and neck	SMARCA4				CN			7		amplification	ND	50.4597
V_125007	cervix	SMARCA4				SV	2110C>T	R704W		NM_003072	missense	het	50.4597
V_48745	head and neck	SMARCA4				SV	2418_2419CC>TT	L807F		NM_003072	missense	het	50.4597
V_48745	head and neck	SMARCA4				SV	725C>T	P242L		NM_003072	missense	het	50.4597
V_54407	pancreas	SMARCA4				SV	3046G>A	V1016M		NM_003072	missense	ND	50.4597
V_54407	pancreas	SMARCA4				SV	3092G>A	G1031D		NM_003072	missense	ND	50.4597
V_92089	melanoma	SMARCA4				SV	790G>A	G264R		NM_003072	missense	ND	50.4262
V_92089	melanoma	SMARCA4				SV	809C>T	P270L		NM_003072	missense	ND	50.4262
V_92089	melanoma	SMARCA4				SV	2357_2358CC>TT	T786I		NM_003072	missense	ND	50.4262
V_61898	melanoma	SMARCA4				SV	47C>T	P16L		NM_003072	missense	het	50.4262
V_22123	nsclc	SMARCA4				SV	2350G>T	G784W		NM_003072	missense	homozygous	50.4262
V_18347	cup	SMARCA4				SV	4754G>A	G1585D		NM_003072	missense	het	50.4262
V_104850	cup	SMARCA4				SV	1546A>T	K516*		NM_003072	nonsense	homozygous	49.5898
V_68621	crc	SMARCA4				SV	4354_4355delTC	S1452fs*2		NM_003072	frameshift	ND	49.5898
V_68621	crc	SMARCA4				SV	2738C>T	P913L		NM_003072	missense	ND	49.5898
V_118895	head and neck	SMARCA4				SV	1352G>A	R451H		NM_003072	missense	homozygous	49.5898
V_68904	glioma	SMARCA4				SV	4333C>T	R1445W		NM_003072	missense	het	49.5898
V_8859	nsclc	SMARCA4				SV	1279_1279delG	D427fs*74		NM_003072	frameshift	homozygous	49.5898
V_8859	nsclc	SMARCA4				SV	3818a>T	H1273L		NM_003072	missense	homozygous	49.5898
V_63036	urinary	SMARCA4				SV	2650C>G	H884D		NM_003072	missense	het	49.5898
V_80202	nsclc	SMARCA4				SV	3454T>G	F1152V		NM_003072	missense	homozygous	49.5898
V_122896	nsclc	SMARCA4				SV	2098G>A	E700K		NM_003072	missense	homozygous	49.5898
V_95154	crc	SMARCA4				SV	2788C>T	P930S		NM_003072	missense	het	49.5898
V_95154	crc	SMARCA4				SV	2369T>C	I790T		NM_003072	missense	het	49.5898
V_80744	nsclc	SMARCA4				SV	2506G>T	G836*		NM_003072	nonsense	homozygous	49.5898
V_69249	crc	SMARCA4				SV	263C>T	P88L		NM_003072	missense	ND	49.5898
V_2768	prostate	SMARCA4				SV	58C>A	P20T		NM_003072	missense	het	49.5898
V_35894	nsclc	SMARCA4				SV	2854G>T	E952*		NM_003072	nonsense	het	49.5898
V_34139	nsclc	SMARCA4				SV	3581G>T	G1194V		NM_003072	missense	het	49.5898
V_52175	crc	SMARCA4				SV	538C>T	L180F		NM_003072	missense	ND	49.5898
V_52175	crc	SMARCA4				SV	1250G>A	R417H		NM_003072	missense	ND	49.5898
V_37417	nsclc	SMARCA4				SV	458C>T	P153L		NM_003072	missense	het	49.5898
V_41956	lower gi	SMARCA4				SV	2032delC	Q678fs*96		NM_003072	frameshift	het	49.5898
V_96375	nsclc	SMARCA4				SV	3694G>C	G1232R		NM_003072	missense	homozygous	49.5898
V_2769	scc other	SMARCA4				SV	3880G>A	D1294N		NM_003072	missense	ND	49.2256
V_76862	breast	SMARCA4				SV	2977G>C	E993Q		NM_003072	missense	het	49.2256
V_99072	head and neck	SMARCA4				SV	1129C>T	R377C		NM_003072	missense	het	48.7198
V_98268	melanoma	SMARCA4				SV	4271C>G	P1424R		NM_003072	missense	het	48.7198
V_54700	nsclc	SMARCA4				SV	98_99insG	P34fs*48		NM_003072	frameshift	homozygous	48.7198
V_25257	melanoma	SMARCA4				SV	809C>T	P270L		NM_003072	missense	het	48.7198
V_117829	crc	SMARCA4				SV	2314_2316delAAC	N772del		NM_003072	nonframeshift	het	48.7198
V_117829	crc	SMARCA4				SV	652C>T	P218S		NM_003072	missense	het	48.7198
V_31310	nsclc	SMARCA4				SV	3270_3270delC	K1091fs*15		NM_003072	frameshift	homozygous	48.7198
V_39830	crc	SMARCA4				SV	656C>T	T219M		NM_003072	missense	het	48.7198
V_39830	crc	SMARCA4				SV	1129C>T	R377C		NM_003072	missense	het	48.7198
V_39830	crc	SMARCA4				SV	4072A>G	T1358A		NM_003072	missense	het	48.7198
V_124307	nsclc	SMARCA4				SV	4144_4145TCA>TGTAGTCGCTTCT	S1382fs*76		NM_003072	frameshift	homozygous	48.7198
V_124307	nsclc	SMARCA4				SV	4804A>T	K1602*		NM_003072	nonsense	homozygous	48.7198
V_36923	urinary	SMARCA4				SV	3488T>G	L1163R		NM_003072	missense	het	48.7198
V_55642	crc	SMARCA4				SV	2338G>A	E780K		NM_003072	missense	ND	48.7198
V_55642	crc	SMARCA4				SV	3545A>G	Q1182R		NM_003072	missense	ND	48.7198
V_14711	nsclc	SMARCA4				SV	2372C>T	A791V		NM_003072	missense	ND	48.7198
V_14711	nsclc	SMARCA4				SV	3727C>T	R1243W		NM_003072	missense	ND	48.7198
V_45579	nsclc	SMARCA4				SV	161_162delAC	H54fs*27		NM_003072	frameshift	homozygous	48.7198
V_115151	nsclc	SMARCA4				SV	373G>A	G125S		NM_003072	missense	het	48.7198
V_99981	nsclc	SMARCA4				SV	163C>T	P55S		NM_003072	missense	het	48.7198
V_95797	skin	SMARCA4				SV	3403C>T	R1135W		NM_003072	missense	ND	48.7198
V_112161	nsclc	SMARCA4				SV	4192G>T	E1398*		NM_003072	nonsense	homozygous	48.7198
V_120876	nsclc	SMARCA4				SV	265C>T	R89C		NM_003072	missense	homozygous	48.7198
V_15802	cup	SMARCA4				SV	2483C>T	S828F		NM_003072	missense	homozygous	48.7198
V_58434	nsclc	SMARCA4				SV	1389G>T	E463D		NM_003072	missense	het	48.7198
V_6813	nsclc	SMARCA4				SV	4025A>G	E1342G		NM_003072	missense	homozygous	48.7198
V_124477	crc	SMARCA4				SV	4024G>A	E1342K		NM_003072	missense	ND	48.7198
V_37108	endometrial	SMARCA4				SV	1075C>T	R359W		NM_003072	missense	ND	48.7198
V_37108	endometrial	SMARCA4				SV	4243C>T	R1415*		NM_003072	nonsense	ND	48.7198
V_90995	esophageal	SMARCA4				SV	2803A>T	S935C		NM_003072	missense	het	48.7198
V_49772	crc	SMARCA4				SV	2372C>T	A791V		NM_003072	missense	ND	48.7198
V_128590	skin	SMARCA4	N/A	chr19:11094742-11094891	chr19:11190334-11190546	RE					rearrangement	ND	48.7198
V_83223	skin	SMARCA4				SV	3169G>A	E1057K		NM_003072	missense	het	48.7198
V_26650	scc other	SMARCA4				SV	2988C>G	I996M		NM_003072	missense	het	48.7198
V_118459	pancreas	SMARCA4				SV	2729C>T	T910M		NM_003072	missense	ND	48.025
V_1470	gastric	SMARCA4				SV	1538G>C	R513P		NM_003072	missense	het	48.025
V_1470	gastric	SMARCA4				SV	2902C>T	L968F		NM_003072	missense	het	48.025
V_87131	crc	SMARCA4				SV	4214G>A	R1405Q		NM_003072	missense	ND	48.025
V_43987	pancreas	SMARCA4				SV	3480delG	L1161fs*3		NM_003072	frameshift	het	48.025
V_91040	crc	SMARCA4				SV	2477C>T	A826V		NM_003072	missense	het	48.025
V_91040	crc	SMARCA4				SV	2917C>T	R973W		NM_003072	missense	het	48.025
V_91040	crc	SMARCA4				SV	4055C>T	A1352V		NM_003072	missense	het	48.025
V_27491	breast	SMARCA4				SV	2799C>A	F933L		NM_003072	missense	het	47.8498
V_102438	nsclc	SMARCA4				SV	2968G>T	E990*		NM_003072	nonsense	homozygous	47.8498
V_4899	melanoma	SMARCA4				SV	3380A>T	D1127V		NM_003072	missense	het	47.8498
V_46149	nsclc	SMARCA4				SV	1511T>C	V504A		NM_003072	missense	homozygous	47.8498
V_39039	melanoma	SMARCA4				SV	4171G>A	A1391T		NM_003072	missense	ND	47.8498
V_989	breast	SMARCA4				SV	4693G>A	E1565K		NM_003072	missense	het	47.8498
V_989	breast	SMARCA4				SV	4728g>T	E1576D		NM_003072	missense	het	47.8498
V_97836	nsclc	SMARCA4				SV	3478G>T	G1160W		NM_003072	missense	homozygous	47.8498
V_112175	gastric	SMARCA4				SV	1864G>A	V622M		NM_003072	missense	ND	47.8498
V_58854	nsclc	SMARCA4				SV	810_811insC	G271fs*16		NM_003072	frameshift	ND	47.8498
V_48990	cup	SMARCA4				SV	1419+1G>T	splice site 1419+1G>T		NM_003072	splice	homozygous	47.8498
V_125983	nsclc	SMARCA4				SV	1039C>T	Q347*		NM_003072	nonsense	homozygous	47.8498
V_57334	skin	SMARCA4				SV	511C>G	P171A		NM_003072	missense	ND	47.8498
V_11353	melanoma	SMARCA4				SV	4210G>T	V1404F		NM_003072	missense	het	47.8498
V_127572	nsclc	SMARCA4	SMARCA4	chr19:11150226-11150379	chr19:11136327-11136552	RE					deletion	ND	47.8498
V_96969	nsclc	SMARCA4				SV	307delC	H103fs*200		NM_003072	frameshift	homozygous	47.8498
V_94498	nsclc	SMARCA4				SV	3469C>T	R1157W		NM_003072	missense	het	47.8498
V_23836	head and neck	SMARCA4				SV	3814G>A	A1272T		NM_003072	missense	het	47.8498
V_102895	crc	SMARCA4				SV	2729C>T	T910M		NM_003072	missense	het	47.8498
V_79970	crc	SMARCA4				SV	3013C>T	R1005*		NM_003072	nonsense	ND	47.8498
V_130936	urinary	SMARCA4				SV	2644G>A	E882K		NM_003072	missense	ND	47.8498
V_130936	urinary	SMARCA4				SV	3694G>A	G1232S		NM_003072	missense	ND	47.8498
V_107256	cup	SMARCA4				SV	1420-2A>T	splice site 1420-2A>T		NM_003072	splice	homozygous	47.8498
V_67141	cup	SMARCA4				SV	4105C>T	R1369C		NM_003072	missense	ND	46.9798
V_15277	salivary gland	SMARCA4				SV	2849C>T	T950I		NM_003072	missense	het	46.9798
V_56421	melanoma	SMARCA4				SV	3479G>A	G1160E		NM_003072	missense	het	46.9798
V_41483	cup	SMARCA4				SV	2461G>A	E821K		NM_003072	missense	ND	46.9798
V_107922	crc	SMARCA4				SV	4090G>A	E1364K		NM_003072	missense	ND	46.9798
V_71805	melanoma	SMARCA4				SV	2300C>T	S767F		NM_003072	missense	het	46.9798
V_59335	esophageal	SMARCA4				SV	2717G>A	R906H		NM_003072	missense	ND	46.9798
V_11989	gastric	SMARCA4				SV	3619G>A	V1207I		NM_003072	missense	ND	46.9798
V_89830	nsclc	SMARCA4				SV	3082-1G>T	splice site 3082-1G>T		NM_003072	splice	homozygous	46.9798
V_40185	nsclc	SMARCA4				SV	299C>T	S100L		NM_003072	missense	homozygous	46.9798
V_78629	head and neck	SMARCA4				SV	671C>T	S224L		NM_003072	missense	het	46.9798
V_130516	nsclc	SMARCA4				SV	3561G>T	Q1187H		NM_003072	missense	homozygous	46.9798
V_54688	endometrial	SMARCA4				SV	1937A>G	N646S		NM_003072	missense	ND	46.9798
V_120936	nsclc	SMARCA4				SV	2302C>A	L768M		NM_003072	missense	het	46.9798
V_124354	scc other	SMARCA4				SV	4112C>T	S1371F		NM_003072	missense	het	46.9798
V_93757	skin	SMARCA4				SV	4841_4842GG>AA	R1614Q		NM_003072	missense	het	46.9798
V_23307	melanoma	SMARCA4				SV	1172C>T	S391F		NM_003072	missense	het	46.9798
V_23307	melanoma	SMARCA4				SV	3539C>T	P1180L		NM_003072	missense	het	46.9798
V_76842	melanoma	SMARCA4				SV	2641G>T	D881Y		NM_003072	missense	homozygous	46.9798
V_26556	skin	SMARCA4				SV	70_71CC>TT	P24F		NM_003072	missense	ND	46.9798
V_97181	nsclc	SMARCA4				SV	2933G>T	R978L		NM_003072	missense	ND	46.9798
V_8811	nsclc	SMARCA4				SV	3169G>T	E1057*		NM_003072	nonsense	homozygous	46.9798
V_115131	endometrial	SMARCA4				SV	1223G>T	R408M		NM_003072	missense	ND	46.9798
V_79777	gastric	SMARCA4				SV	1777G>C	E593Q		NM_003072	missense	homozygous	46.9798
V_4958	crc	SMARCA4				SV	3794g>A	G1265D		NM_003072	missense	ND	46.9798
V_110754	cup	SMARCA4				SV	4576G>A	E1526K		NM_003072	missense	ND	46.9798
V_93834	glioma	SMARCA4				SV	1484G>A	G495D		NM_003072	missense	ND	46.9798
V_5046	nsclc	SMARCA4				SV	4047_4048GG>T	K1349fs*9		NM_003072	frameshift	homozygous	46.9798
V_98392	endometrial	SMARCA4				SV	4090G>A	E1364K		NM_003072	missense	het	46.9798
V_48444	nsclc	SMARCA4				SV	2324G>A	G775D		NM_003072	missense	homozygous	46.8243
V_92371	cup	SMARCA4				SV	3727C>T	R1243W		NM_003072	missense	ND	46.8243
V_92371	cup	SMARCA4				SV	579delG	Q194fs*109		NM_003072	frameshift	ND	46.8243
V_108704	nsclc	SMARCA4				SV	1761+1G>T	splice_site_1761+1G>T		NM_003072	splice	homozygous	46.8243
V_76448	gastric	SMARCA4				SV	1273C>T	R425W		NM_003072	missense	het	46.8243
V_43835	endometrial	SMARCA4				SV	3566G>A	R1189Q		NM_003072	missense	ND	46.8243
V_18046	crc	SMARCA4				SV	3694G>A	G1232S		NM_003072	missense	ND	46.8243
V_18046	crc	SMARCA4				SV	1111G>A	E371K		NM_003072	missense	ND	46.8243
V_30567	glioma	SMARCA4				SV	2149G>T	E717*		NM_003072	nonsense	het	46.1098
V_88706	endometrial	SMARCA4				SV	3575G>A	R1192H		NM_003072	missense	ND	46.1098
V_109283	crc	SMARCA4				SV	4801C>T	R1601W		NM_003072	missense	het	46.1098
V_109283	crc	SMARCA4				SV	2059A>G	K687E		NM_003072	missense	het	46.1098
V_40698	skin	SMARCA4				SV	4081G>A	E1361K		NM_003072	missense	het	46.1098
V_100650	nsclc	SMARCA4				SV	3484G>A	G1162S		NM_003072	missense	ND	46.1098
V_96608	melanoma	SMARCA4				SV	2882C>T	T961I		NM_003072	missense	het	46.1098
V_27510	nsclc	SMARCA4				SV	913_914CC>T	P305fs*21		NM_003072	frameshift	homozygous	46.1098
V_36290	nsclc	SMARCA4				SV	1987_2001+16>AT	splice site 1987_2001+16>AT		NM_003072	splice	homozygous	46.1098
V_96161	breast	SMARCA4				SV	3534G>T	W1178C		NM_003072	missense	het	46.1098
V_50654	nsclc	SMARCA4				SV	3475G>T	G1159W		NM_003072	missense	homozygous	46.1098
V_93453	nsclc	SMARCA4				SV	3631G>T	E1211*		NM_003072	nonsense	homozygous	46.1098
V_58547	endometrial	SMARCA4				SV	1611_1612insG	Y538fs*26		NM_003072	frameshift	het	46.1098
V_113752	nsclc	SMARCA4				SV	1012C>T	Q338*		NM_003072	nonsense	homozygous	46.1098
V_53758	nsclc	SMARCA4				SV	1079_1079delG	G360fs*51		NM_003072	frameshift	ND	46.1098
V_80557	breast	SMARCA4				SV	1534G>T	E512*		NM_003072	nonsense	het	46.1098
V_67772	melanoma	SMARCA4				SV	2357C>T	T786I		NM_003072	missense	het	46.1098
V_67772	melanoma	SMARCA4				SV	3700T>C	F1234L		NM_003072	missense	het	46.1098
V_79561	urinary	SMARCA4				SV	1019C>T	A340V		NM_003072	missense	homozygous	46.1098
V_42718	crc	SMARCA4				SV	708_713delTGGCCC	G243_P244del		NM_003072	nonframeshift	het	46.1098
V_27541	crc	SMARCA4				SV	1300C>A	L434I		NM_003072	missense	het	46.1098
V_22122	crc	SMARCA4				SV	4772G>A	R1591Q		NM_003072	missense	ND	46.1098
V_120946	nsclc	SMARCA4				SV	3695G>T	G1232V		NM_003072	missense	homozygous	46.1098
V_75166	nsclc	SMARCA4				SV	4090G>T	E1364*		NM_003072	nonsense	ND	46.1098
V_75166	nsclc	SMARCA4				SV	495G>T	Q165H		NM_003072	missense	ND	46.1098
V_113469	nsclc	SMARCA4				SV	3169-2A>T	splice site 3169-2A>T		NM_003072	splice	homozygous	46.1098
V_81356	melanoma	SMARCA4				SV	2039C>T	P680L		NM_003072	missense	ND	46.1098
V_126161	nsclc	SMARCA4				SV	2411G>T	G804V		NM_003072	missense	homozygous	46.1098
V_106681	cup	SMARCA4				SV	2324G>A	G775D		NM_003072	missense	homozygous	46.1098
V_60736	endometrial	SMARCA4				SV	3539C>A	P1180H		NM_003072	missense	ND	46.1098
V_60736	endometrial	SMARCA4				SV	2768C>T	A923V		NM_003072	missense	ND	46.1098
V_45310	nsclc	SMARCA4				SV	2537C>T	P846L		NM_003072	missense	het	45.6237
V_70652	skin	SMARCA4				SV	3574C>T	R1192C		NM_003072	missense	het	45.6237
V_128787	nsclc	SMARCA4				SV	478delC	Q160fs*143		NM_003072	frameshift	het	45.6237
V_128787	nsclc	SMARCA4				SV	3480delG	L1161fs*3		NM_003072	frameshift	het	45.6237
V_59483	skin	SMARCA4				SV	911C>T	P304L		NM_003072	missense	ND	45.6237
V_61837	cervix	SMARCA4				SV	4093A>G	K1365E		NM_003072	missense	het	45.6237
V_91949	nsclc	SMARCA4				SV	3484G>T	G1162C		NM_003072	missense	ND	45.6237
V_109643	crc	SMARCA4				SV	2729C>T	T910M		NM_003072	missense	het	45.6237
V_44516	nsclc	SMARCA4				SV	2143G>T	D715Y		NM_003072	missense	homozygous	45.2398
V_34450	skin	SMARCA4				SV	1006_1007CC>TT	P336L		NM_003072	missense	het	45.2398
V_34450	skin	SMARCA4				SV	4837C>T	R1613W		NM_003072	missense	het	45.2398
V_127236	cup	SMARCA4				SV	1252C>T	Q418*		NM_003072	nonsense	homozygous	45.2398
V_91579	cup	SMARCA4				CN			0		deletion	ND	45.2398
V_31783	urinary	SMARCA4				SV	4759G>A	E1587K		NM_003072	missense	het	45.2398
V_6687	nsclc	SMARCA4				SV	1562G>T	R521L		NM_003072	missense	homozygous	45.2398
V_6687	nsclc	SMARCA4				SV	4221G>T	K1407N		NM_003072	missense	homozygous	45.2398
V_35392	nsclc	SMARCA4				SV	3598C>T	R1200C		NM_003072	missense	homozygous	45.2398
V_84613	crc	SMARCA4				SV	579delG	Q194fs*109		NM_003072	frameshift	homozygous	45.2398
V_82315	crc	SMARCA4				SV	3299T>G	L1100R		NM_003072	missense	ND	45.2398
V_82315	crc	SMARCA4				SV	2917C>T	R973W		NM_003072	missense	ND	45.2398
V_82315	crc	SMARCA4				SV	964G>A	A322T		NM_003072	missense	ND	45.2398
V_108191	melanoma	SMARCA4				SV	793C>T	P265S		NM_003072	missense	het	45.2398
V_50600	melanoma	SMARCA4				SV	2381C>G	T794R		NM_003072	missense	het	45.2398
V_110239	esophageal	SMARCA4				SV	4862G>A	R1621Q		NM_003072	missense	het	45.2398
V_19467	nsclc	SMARCA4				SV	1092_1093GG>TT	E365*		NM_003072	nonsense	ND	45.2398
V_46245	melanoma	SMARCA4				SV	509_510CC>TT	T170I		NM_003072	missense	ND	45.2398
V_50051	gastric	SMARCA4				SV	1142G>A	R381Q		NM_003072	missense	ND	45.2398
V_50051	gastric	SMARCA4				SV	3691G>A	A1231T		NM_003072	missense	ND	45.2398
V_5630	breast	SMARCA4				SV	3928G>T	E1310*		NM_003072	nonsense	homozygous	45.2398
V_62854	cup	SMARCA4				SV	4328G>A	R1443H		NM_003072	missense	het	45.2398
V_73298	crc	SMARCA4				SV	1352G>A	R451H		NM_003072	missense	ND	44.4231
V_105330	glioma	SMARCA4				SV	158G>A	G53E		NM_003072	missense	ND	44.4231
V_28727	biliary	SMARCA4				SV	898C>T	Q300*		NM_003072	nonsense	ND	44.4231
V_38405	melanoma	SMARCA4				SV	3539C>T	P1180L		NM_003072	missense	het	44.4231
V_112689	crc	SMARCA4				SV	2932C>T	R978*		NM_003072	nonsense	ND	44.4231
V_112689	crc	SMARCA4				SV	810delC	M272fs*31		NM_003072	frameshift	ND	44.4231
V_92528	nsclc	SMARCA4				SV	489delG	Q164fs*139		NM_003072	frameshift	homozygous	44.3698
V_78757	crc	SMARCA4				SV	1420-1G>T	splice site 1420-1G>T		NM_003072	splice	het	44.3698
V_78757	crc	SMARCA4				SV	3512_3513delTG	V1171fs*4		NM_003072	frameshift	het	44.3698
V_98851	esophageal	SMARCA4				SV	266G>A	R89H		NM_003072	missense	het	44.3698
V_63248	crc	SMARCA4				SV	1940C>T	P647L		NM_003072	missense	ND	44.3698
V_157	nsclc	SMARCA4				SV	3157C>T	Q1053*		NM_003072	nonsense	homozygous	44.3698
V_107112	melanoma	SMARCA4				SV	4852C>T	R1618*		NM_003072	nonsense	ND	44.3698
V_66722	nsclc	SMARCA4				SV	2731G>T	G911C		NM_003072	missense	homoDel	44.3698
V_83027	crc	SMARCA4				SV	2056G>A	E686K		NM_003072	missense	het	44.3698
V_124921	cup	SMARCA4				SV	4552A>T	K1518*		NM_003072	nonsense	homozygous	44.3698
V_42106	cup	SMARCA4				SV	356-1G>A	splice site 356-1G>A		NM_003072	splice	homozygous	44.3698
V_95271	nsclc	SMARCA4				SV	728delG	G243fs*60		NM_003072	frameshift	ND	44.3698
V_14773	nsclc	SMARCA4				SV	4578G>C	E1526D		NM_003072	missense	homozygous	44.3698
V_85235	appendix	SMARCA4				SV	4472G>A	R1491Q		NM_003072	missense	ND	44.3698
V_66228	nsclc	SMARCA4				SV	2275-1G>T	splice site 2275-1G>T		NM_003072	splice	homozygous	44.3698
V_98688	endometrial	SMARCA4				SV	3512T>C	V1171A		NM_003072	missense	ND	44.3698
V_98688	endometrial	SMARCA4				SV	1900C>T	P634S		NM_003072	missense	ND	44.3698
V_68574	nsclc	SMARCA4				SV	1810G>T	E604*		NM_003072	nonsense	homozygous	44.3698
V_44112	melanoma	SMARCA4				SV	1009G>T	A337S		NM_003072	missense	homozygous	44.3698
V_30686	nsclc	SMARCA4				SV	2731G>T	G911C		NM_003072	missense	homozygous	44.3698
V_3353	endometrial	SMARCA4				SV	2578T>C	Y860H		NM_003072	missense	het	44.3698
V_3353	endometrial	SMARCA4				SV	810delC	M272fs*31		NM_003072	frameshift	het	44.3698
V_112057	nsclc	SMARCA4				SV	3404G>C	R1135P		NM_003072	missense	homozygous	44.3698
V_38737	endometrial	SMARCA4				SV	3575G>A	R1192H		NM_003072	missense	ND	44.3698
V_70862	skin	SMARCA4				SV	3727C>T	R1243W		NM_003072	missense	het	44.3698
V_65681	crc	SMARCA4				SV	3599G>A	R1200H		NM_003072	missense	het	43.4998
V_63087	melanoma	SMARCA4				SV	584C>T	P195L		NM_003072	missense	het	43.4998
V_126500	nsclc	SMARCA4				SV	3694G>C	G1232R		NM_003072	missense	homozygous	43.4998
V_126500	nsclc	SMARCA4				SV	1675G>T	E559*		NM_003072	nonsense	homozygous	43.4998
V_68342	cup	SMARCA4				SV	1951G>A	V651I		NM_003072	missense	het	43.4998
V_108893	endometrial	SMARCA4				SV	2311A>G	N771D		NM_003072	missense	ND	43.4998
V_108893	endometrial	SMARCA4				SV	2614A>G	K872E		NM_003072	missense	ND	43.4998
V_63839	nsclc	SMARCA4				SV	2056-5_2506-1delTGCAG	splice site 2506-5_2506-1delTGCAG		NM_003072	splice	homozygous	43.4998
V_102352	nsclc	SMARCA4				SV	3404G>A	R1135Q		NM_003072	missense	ND	43.4998
V_10059	nsclc	SMARCA4				SV	2056G>T	E686*		NM_003072	nonsense	homozygous	43.4998
V_113607	nsclc	SMARCA4				SV	3067G>T	E1023*		NM_003072	nonsense	homozygous	43.4998
V_117386	glioma	SMARCA4				SV	3110A>G	N1037S		NM_003072	missense	het	43.4998
V_32404	nsclc	SMARCA4				SV	677C>T	S226F		NM_003072	missense	homozygous	43.4998
V_32404	nsclc	SMARCA4				SV	4751a>T	E1584V		NM_003072	missense	ND	43.4998
V_115773	nsclc	SMARCA4				SV	1761g>T	K587N		NM_003072	missense	homozygous	43.4998
V_90582	crc	SMARCA4				SV	53C>T	P18L		NM_003072	missense	ND	43.4998
V_122385	cup	SMARCA4				SV	3478G>T	G1160W		NM_003072	missense	homozygous	43.4998
V_6825	cup	SMARCA4				SV	4051G>A	D1351N		NM_003072	missense	ND	43.4998
V_114643	crc	SMARCA4				SV	1562G>A	R521Q		NM_003072	missense	het	43.4998
V_92437	melanoma	SMARCA4				SV	4226C>T	S1409L		NM_003072	missense	homozygous	43.4998
V_15082	nsclc	SMARCA4				SV	2616+1delG	splice site 2616+1delG		NM_003072	splice	homozygous	43.4998
V_22684	nsclc	SMARCA4				CN			7		amplification	ND	43.4998
V_22684	nsclc	SMARCA4				SV	4812G>T	K1604N		NM_003072	missense	ND	43.4998
V_22684	nsclc	SMARCA4				SV	3397G>T	E1133*		NM_003072	nonsense	ND	43.4998
V_106515	melanoma	SMARCA4				SV	2444T>C	L815P		NM_003072	missense	het	43.4998
V_106515	melanoma	SMARCA4				SV	350C>T	S117F		NM_003072	missense	het	43.4998
V_74063	melanoma	SMARCA4				SV	2912T>G	V971G		NM_003072	missense	ND	43.4998
V_45470	nsclc	SMARCA4				SV	4635_4635+1GG>TT	splice site 4635_4635+1GG>TT		NM_003072	splice	ND	43.4998
V_45470	nsclc	SMARCA4				SV	3491A>C	N1164T		NM_003072	missense	ND	43.4998
V_112744	nsclc	SMARCA4				SV	4699g>T	E1567*		NM_003072	nonsense	homozygous	43.4998
V_124875	cervix	SMARCA4				SV	1249C>T	R417C		NM_003072	missense	ND	43.4998
V_25335	nsclc	SMARCA4				SV	1039C>T	Q347*		NM_003072	nonsense	ND	43.4998
V_63631	nsclc	SMARCA4				SV	4853G>A	R1618Q		NM_003072	missense	homozygous	43.4998
V_24055	cup	SMARCA4				SV	3931G>T	E1311*		NM_003072	nonsense	homozygous	43.4998
V_105679	biliary	SMARCA4				SV	62G>A	G21D		NM_003072	missense	het	43.4998
V_105679	biliary	SMARCA4				SV	3695G>A	G1232D		NM_003072	missense	het	43.4998
V_105679	biliary	SMARCA4				SV	2987T>C	I996T		NM_003072	missense	het	43.4998
V_63016	nsclc	SMARCA4				SV	3478G>T	G1160W		NM_003072	missense	homozygous	43.4998
V_107687	nsclc	SMARCA4				SV	3829c>T	P1277S		NM_003072	missense	homozygous	43.4998
V_105850	nsclc	SMARCA4				SV	766G>T	G256*		NM_003072	nonsense	ND	43.2225
V_105850	nsclc	SMARCA4				SV	765G>T	M255I		NM_003072	missense	ND	43.2225
V_34345	urinary	SMARCA4				SV	2559C>G	F853L		NM_003072	missense	het	43.2225
V_125400	melanoma	SMARCA4				SV	2905C>T	H969Y		NM_003072	missense	het	43.2225
V_109505	crc	SMARCA4				SV	810delC	M272fs*31		NM_003072	frameshift	het	43.2225
V_70173	breast	SMARCA4				SV	671C>T	S224L		NM_003072	missense	het	43.2225
V_49378	crc	SMARCA4				SV	2236T>G	S746A		NM_003072	missense	het	42.6298
V_41282	crc	SMARCA4				SV	1019C>T	A340V		NM_003072	missense	ND	42.6298
V_41282	crc	SMARCA4				SV	4343C>T	A1448V		NM_003072	missense	ND	42.6298
V_10395	skin	SMARCA4				SV	635G>A	G212E		NM_003072	missense	het	42.6298
V_70609	nsclc	SMARCA4				SV	3883G>T	E1295*		NM_003072	nonsense	homozygous	42.6298
V_127234	endometrial	SMARCA4				SV	810delC	M272fs*31		NM_003072	frameshift	ND	42.6298
V_127234	endometrial	SMARCA4				SV	1189C>T	R397*		NM_003072	nonsense	ND	42.6298
V_127234	endometrial	SMARCA4				SV	708_713delTGGCCC	G243_P244del		NM_003072	nonframeshift	ND	42.6298
V_127234	endometrial	SMARCA4				SV	2099A>T	E700V		NM_003072	missense	ND	42.6298
V_127234	endometrial	SMARCA4				SV	3556G>A	A1186T		NM_003072	missense	ND	42.6298
V_45096	nsclc	SMARCA4				SV	3695G>T	G1232V		NM_003072	missense	homozygous	42.6298
V_45096	nsclc	SMARCA4				SV	3476G>T	G1159V		NM_003072	missense	homozygous	42.6298
V_69788	nsclc	SMARCA4				SV	3306C>A	F1102L		NM_003072	missense	homozygous	42.6298
V_57832	nsclc	SMARCA4				SV	2218G>T	E740*		NM_003072	nonsense	homozygous	42.6298
V_46097	crc	SMARCA4				SV	4090_4092delGAG	E1364del		NM_003072	nonframeshift	het	42.6298
V_58291	nsclc	SMARCA4				SV	3535A>T	N1179Y		NM_003072	missense	homozygous	42.6298
V_53012	nsclc	SMARCA4				SV	2345G>A	G782D		NM_003072	missense	homozygous	42.6298
V_71860	nsclc	SMARCA4				SV	1140C>G	H380Q		NM_003072	missense	het	42.6298
V_71860	nsclc	SMARCA4				SV	1141C>T	R381*		NM_003072	nonsense	het	42.6298
V_72660	gastric	SMARCA4				SV	2738C>T	P913L		NM_003072	missense	het	42.6298
V_72660	gastric	SMARCA4				SV	914delC	P305fs*21		NM_003072	frameshift	het	42.6298
V_68330	uterus	SMARCA4				SV	1729G>A	A577T		NM_003072	missense	het	42.6298
V_129111	nsclc	SMARCA4				SV	1118+1G>T	splice site 1118+1G>T		NM_003072	splice	homozygous	42.6298
V_111345	crc	SMARCA4				SV	38G>A	R13Q		NM_003072	missense	het	42.6298
V_1055	cup	SMARCA4				SV	3485G>A	G1162D		NM_003072	missense	ND	42.6298
V_42754	crc	SMARCA4				SV	3727C>T	R1243W		NM_003072	missense	ND	42.6298
V_105862	nsclc	SMARCA4				SV	4024G>T	E1342*		NM_003072	nonsense	homozygous	42.6298
V_30438	crc	SMARCA4				SV	947delC	P316fs*10		NM_003072	frameshift	ND	42.6298
V_30438	crc	SMARCA4				SV	4090G>A	E1364K		NM_003072	missense	ND	42.6298
V_95884	nsclc	SMARCA4				SV	4187C>T	T1396M		NM_003072	missense	het	42.6298
V_45029	breast	SMARCA4				SV	3695G>T	G1232V		NM_003072	missense	homozygous	42.6298
V_9243	glioma	SMARCA4				SV	1001G>A	G334E		NM_003072	missense	het	42.6298
V_42468	nsclc	SMARCA4				SV	790G>T	G264*		NM_003072	nonsense	homozygous	42.6298
V_46851	nsclc	SMARCA4				SV	1756A>T	K586*		NM_003072	nonsense	homozygous	42.6298
V_15931	melanoma	SMARCA4				SV	3072_3073GG>AA	D1025N		NM_003072	missense	het	42.6298
V_59292	scc other	SMARCA4				SV	3565C>G	R1189G		NM_003072	missense	ND	42.0219
V_19847	crc	SMARCA4				SV	365C>T	S122L		NM_003072	missense	ND	42.0219
V_76389	cup	SMARCA4				SV	4180G>T	E1394*		NM_003072	nonsense	homozygous	42.0219
V_76389	cup	SMARCA4				SV	187G>C	G63R		NM_003072	missense	homozygous	42.0219
V_115208	cup	SMARCA4				SV	3691G>A	A1231T		NM_003072	missense	het	42.0219
V_78478	crc	SMARCA4				SV	752G>T	R251M		NM_003072	missense	ND	42.0219
V_130931	appendix	SMARCA4				SV	3581G>T	G1194V		NM_003072	missense	het	42.0219
V_110863	esophageal	SMARCA4				SV	4103G>A	G1368D		NM_003072	missense	ND	42.0219
V_131496	cup	SMARCA4				SV	2961G>T	Q987H		NM_003072	missense	ND	41.7598
V_82069	nsclc	SMARCA4	ST3GAL3	chr19:11144404-11144666	chr1:44306513-44306920	RE					rearrangement	ND	41.7598
V_87516	crc	SMARCA4				SV	2289G>C	E763D		NM_003072	missense	ND	41.7598
V_97767	head and neck	SMARCA4				SV	2053G>A	E685K		NM_003072	missense	homozygous	41.7598
V_55341	nsclc	SMARCA4				SV	2933G>T	R978L		NM_003072	missense	ND	41.7598
V_109928	lower gi	SMARCA4				SV	2738C>T	P913L		NM_003072	missense	het	41.7598
V_109928	lower gi	SMARCA4				SV	1289T>C	L430P		NM_003072	missense	het	41.7598
V_109928	lower gi	SMARCA4				SV	4243C>T	R1415*		NM_003072	nonsense	het	41.7598
V_17419	nsclc	SMARCA4				SV	961G>T	A321S		NM_003072	missense	homozygous	41.7598
V_12515	melanoma	SMARCA4				SV	2162C>T	S721F		NM_003072	missense	het	41.7598
V_105538	cup	SMARCA4				SV	4485_4486insC	E1496fs*53		NM_003072	frameshift	homozygous	41.7598
V_105538	cup	SMARCA4				SV	2654G>T	R885L		NM_003072	missense	homozygous	41.7598
V_107135	biliary	SMARCA4				SV	3557C>T	A1186V		NM_003072	missense	het	41.7598
V_107135	biliary	SMARCA4				SV	3608G>A	R1203H		NM_003072	missense	het	41.7598
V_59143	crc	SMARCA4				SV	3692C>T	A1231V		NM_003072	missense	het	41.7598
V_50207	melanoma	SMARCA4				SV	3173C>T	S1058F		NM_003072	missense	het	41.7598
V_43989	nsclc	SMARCA4				SV	3040A>T	K1014*		NM_003072	nonsense	homozygous	41.7598
V_120940	nsclc	SMARCA4				SV	3748A>T	I1250F		NM_003072	missense	het	41.7598
V_46349	cup	SMARCA4				SV	947delC	P316fs*10		NM_003072	frameshift	het	41.7598
V_62235	nsclc	SMARCA4				SV	4018G>T	E1340*		NM_003072	nonsense	homozygous	41.7598
V_29410	crc	SMARCA4				SV	1331G>A	R444H		NM_003072	missense	ND	41.7598
V_10298	melanoma	SMARCA4				SV	4268C>T	T1423I		NM_003072	missense	het	41.7598
V_16556	nsclc	SMARCA4				SV	363_363delC	S122fs*181		NM_003072	frameshift	homozygous	41.7598
V_72531	cup	SMARCA4				SV	1783C>T	Q595*		NM_003072	nonsense	homozygous	41.7598
V_68185	breast	SMARCA4				SV	671C>T	S224L		NM_003072	missense	het	41.7598
V_128579	cup	SMARCA4				SV	708_713delTGGCCC	G243_P244del		NM_003072	nonframeshift	het	41.7598
V_128579	cup	SMARCA4				SV	2918G>A	R973Q		NM_003072	missense	het	41.7598
V_68876	nsclc	SMARCA4				SV	3404G>T	R1135L		NM_003072	missense	homozygous	41.7598
V_124610	nsclc	SMARCA4				SV	2859G>T	K953N		NM_003072	missense	homozygous	41.7598
V_124610	nsclc	SMARCA4				SV	3809G>T	S1270I		NM_003072	missense	homozygous	41.7598
V_90253	prostate	SMARCA4				SV	321delG	P109fs*194		NM_003072	frameshift	het	41.7598
V_90253	prostate	SMARCA4				SV	489delG	Q164fs*139		NM_003072	frameshift	het	41.7598
V_28198	crc	SMARCA4				SV	983C>T	P328L		NM_003072	missense	het	41.7598
V_101544	crc	SMARCA4				SV	3692C>A	A1231D		NM_003072	missense	ND	41.7598
V_76727	prostate	SMARCA4				SV	3529G>A	D1177N		NM_003072	missense	het	41.7598
V_104048	nsclc	SMARCA4				SV	3547-2A>T	splice site 3547-2A>T		NM_003072	splice	homozygous	41.7598
V_3073	crc	SMARCA4				SV	579delG	Q194fs*109		NM_003072	frameshift	het	41.7598
V_26936	nsclc	SMARCA4				SV	382G>T	E128*		NM_003072	nonsense	homozygous	41.7598
V_43302	nsclc	SMARCA4				SV	3728G>T	R1243L		NM_003072	missense	homozygous	41.7598
V_69820	biliary	SMARCA4				SV	2729C>T	T910M		NM_003072	missense	ND	41.7598
V_69820	biliary	SMARCA4				SV	3628G>A	V1210M		NM_003072	missense	ND	41.7598
V_124996	crc	SMARCA4				SV	3404G>A	R1135Q		NM_003072	missense	ND	41.7598
V_38013	ovary	SMARCA4				SV	3444G>T	E1148D		NM_003072	missense	het	41.7598
V_15822	nsclc	SMARCA4				SV	3670G>T	V1224L		NM_003072	missense	homozygous	40.8898
V_13704	endometrial	SMARCA4				SV	2702A>G	Y901C		NM_003072	missense	het	40.8898
V_13704	endometrial	SMARCA4				SV	967T>G	S323A		NM_003072	missense	het	40.8898
V_76156	cup	SMARCA4				SV	3067G>T	E1023*		NM_003072	nonsense	homozygous	40.8898
V_108370	urinary	SMARCA4				SV	1826C>G	T609S		NM_003072	missense	ND	40.8898
V_130621	melanoma	SMARCA4				SV	1015_1016CC>TT	P339F		NM_003072	missense	homozygous	40.8898
V_37318	breast	SMARCA4				SV	463G>C	D155H		NM_003072	missense	het	40.8898
V_71211	crc	SMARCA4				SV	2714G>A	R905H		NM_003072	missense	ND	40.8898
V_90407	nsclc	SMARCA4				SV	2906A>T	H969L		NM_003072	missense	homozygous	40.8898
V_63417	scc other	SMARCA4				SV	373G>T	G125C		NM_003072	missense	homozygous	40.8898
V_43238	nsclc	SMARCA4				SV	2875G>T	E959*		NM_003072	nonsense	ND	40.8898
V_48104	nsclc	SMARCA4				SV	3728G>T	R1243L		NM_003072	missense	homozygous	40.8898
V_42349	nsclc	SMARCA4				SV	3475G>T	G1159W		NM_003072	missense	homozygous	40.8898
V_32250	melanoma	SMARCA4				SV	3355C>T	R1119C		NM_003072	missense	ND	40.8898
V_104372	nsclc	SMARCA4				SV	1696G>T	E566*		NM_003072	nonsense	homozygous	40.8898
V_18697	ovary	SMARCA4				SV	3547-2A>G	splice site 3547-2A>G		NM_003072	splice	ND	40.8898
V_7774	melanoma	SMARCA4				SV	1735g>A	E579K		NM_003072	missense	het	40.8898
V_76758	skin	SMARCA4				SV	52_53CC>TT	P18L		NM_003072	missense	het	40.8898
V_39221	skin	SMARCA4				SV	3082-1G>A	splice site 3082-1G>A		NM_003072	splice	het	40.8898
V_128616	skin	SMARCA4				SV	317T>G	M106R		NM_003072	missense	het	40.8898
V_109563	nsclc	SMARCA4				SV	1822G>T	E608*		NM_003072	nonsense	homozygous	40.8898
V_73044	endometrial	SMARCA4				SV	1729G>A	A577T		NM_003072	missense	het	40.8898
V_49876	urinary	SMARCA4				SV	2546G>A	R849Q		NM_003072	missense	ND	40.8898
V_49876	urinary	SMARCA4				SV	3607C>T	R1203C		NM_003072	missense	ND	40.8898
V_49876	urinary	SMARCA4				SV	4044C>G	I1348M		NM_003072	missense	ND	40.8898
V_49876	urinary	SMARCA4				SV	4822C>T	R1608W		NM_003072	missense	ND	40.8898
V_49876	urinary	SMARCA4				SV	2729C>T	T910M		NM_003072	missense	ND	40.8898
V_53873	breast	SMARCA4				SV	2137G>A	D713N		NM_003072	missense	homozygous	40.8898
V_53873	breast	SMARCA4				SV	4631C>T	S1544F		NM_003072	missense	homozygous	40.8898
V_78206	crc	SMARCA4				SV	4885G>A	D1629N		NM_003072	missense	het	40.8898
V_118655	nsclc	SMARCA4				SV	2200G>T	V734L		NM_003072	missense	ND	40.8898
V_3882	nsclc	SMARCA4				SV	3563A>T	D1188V		NM_003072	missense	homozygous	40.8898
V_67124	urinary	SMARCA4				SV	1964C>T	S655F		NM_003072	missense	het	40.8898
V_67124	urinary	SMARCA4				SV	3557C>T	A1186V		NM_003072	missense	het	40.8898
V_95611	nsclc	SMARCA4				SV	1788delG	P597fs*16		NM_003072	frameshift	ND	40.8898
V_88426	nsclc	SMARCA4				SV	3497A>T	Q1166L		NM_003072	missense	homozygous	40.8898
V_14222	nsclc	SMARCA4	N/A	chr19:11144057-11144316	chr19:39134590-39134909	RE					rearrangement	ND	40.8898
V_123	melanoma	SMARCA4				SV	3538C>T	P1180S		NM_003072	missense	ND	40.8898
V_121423	cup	SMARCA4				SV	4788G>T	K1596N		NM_003072	missense	ND	40.8898
V_75367	endometrial	SMARCA4				SV	2735C>T	T912I		NM_003072	missense	het	40.8898
V_87148	crc	SMARCA4				SV	1583G>A	R528Q		NM_003072	missense	het	40.8898
V_101706	melanoma	SMARCA4				SV	2792_2793CC>TT	T931I		NM_003072	missense	het	40.8898
V_5266	scc other	SMARCA4				SV	430C>T	Q144*		NM_003072	nonsense	ND	40.8898
V_95295	nsclc	SMARCA4				SV	2137G>A	D713N		NM_003072	missense	het	40.8212
V_92532	nsclc	SMARCA4				SV	3694G>A	G1232S		NM_003072	missense	homozygous	40.8212
V_92532	nsclc	SMARCA4				SV	1576C>T	R526C		NM_003072	missense	homozygous	40.8212
V_81663	nsclc	SMARCA4				SV	4649C>T	S1550F		NM_003072	missense	homozygous	40.8212
V_115468	nsclc	SMARCA4				SV	2381C>T	T794M		NM_003072	missense	homozygous	40.8212
V_123375	nsclc	SMARCA4				SV	1810G>T	E604*		NM_003072	nonsense	ND	40.0198
V_123375	nsclc	SMARCA4				SV	3565C>T	R1189*		NM_003072	nonsense	ND	40.0198
V_91296	glioma	SMARCA4				SV	2439-1G>A	splice site 2439-1G>A		NM_003072	splice	het	40.0198
V_116048	biliary	SMARCA4				SV	3404G>T	R1135L		NM_003072	missense	homozygous	40.0198
V_44564	cup	SMARCA4				SV	1636_1638delAAG	K546del		NM_003072	nonframeshift	homozygous	40.0198
V_44564	cup	SMARCA4				SV	458_459insC	L154fs*5		NM_003072	frameshift	homozygous	40.0198
V_13008	nsclc	SMARCA4				SV	4057G>T	E1353*		NM_003072	nonsense	homozygous	40.0198
V_69741	melanoma	SMARCA4				SV	2362C>T	Q788*		NM_003072	nonsense	ND	40.0198
V_69741	melanoma	SMARCA4				SV	3496C>T	Q1166*		NM_003072	nonsense	ND	40.0198
V_115169	cup	SMARCA4				SV	3574C>T	R1192C		NM_003072	missense	het	40.0198
V_115169	cup	SMARCA4				SV	28G>A	G10R		NM_003072	missense	het	40.0198
V_115169	cup	SMARCA4				SV	787C>T	P263S		NM_003072	missense	het	40.0198
V_51361	nsclc	SMARCA4				SV	3404G>A	R1135Q		NM_003072	missense	het	40.0198
V_91343	ovary	SMARCA4				SV	1219C>A	L407I		NM_003072	missense	ND	40.0198
V_102209	esophageal	SMARCA4				SV	810_811insC	G271fs*16		NM_003072	frameshift	ND	40.0198
V_114151	melanoma	SMARCA4				SV	787_788CC>TT	P263L		NM_003072	missense	het	40.0198
V_76664	nsclc	SMARCA4				SV	3566G>T	R1189L		NM_003072	missense	homozygous	40.0198
V_76035	crc	SMARCA4				SV	4654G>A	V1552I		NM_003072	missense	het	40.0198
V_110413	gastric	SMARCA4				SV	3727C>T	R1243W		NM_003072	missense	het	40.0198
V_7977	liver	SMARCA4				SV	98_98delG	G33fs*10		NM_003072	frameshift	homozygous	40.0198
V_129542	nsclc	SMARCA4				SV	3951+1G>T	splice site 3951+1G>T		NM_003072	splice	homozygous	40.0198
V_80806	ovary	SMARCA4				SV	3470G>A	R1157Q		NM_003072	missense	homozygous	40.0198
V_71130	endometrial	SMARCA4				SV	1142G>A	R381Q		NM_003072	missense	ND	40.0198
V_21562	nsclc	SMARCA4				SV	2936G>T	R979L		NM_003072	missense	het	40.0198
V_9708	scc other	SMARCA4				SV	4536G>T	E1512D		NM_003072	missense	het	40.0198
V_49497	scc other	SMARCA4				SV	4363C>T	P1455S		NM_003072	missense	ND	40.0198
V_54159	endometrial	SMARCA4				SV	2143G>A	D715N		NM_003072	missense	ND	40.0198
V_54159	endometrial	SMARCA4				SV	4032_4033insC	S1345fs*16		NM_003072	frameshift	ND	40.0198
V_31060	esophageal	SMARCA4				SV	3728G>A	R1243Q		NM_003072	missense	het	40.0198
V_16140	breast	SMARCA4				SV	4235G>A	R1412H		NM_001128849	missense	het	40.0198
V_39158	nsclc	SMARCA4				SV	1948G>T	E650*		NM_003072	nonsense	homozygous	40.0198
V_15020	liver	SMARCA4				SV	1567G>C	E523Q		NM_003072	missense	het	40.0198
V_15020	liver	SMARCA4				SV	4696A>G	K1566E		NM_003072	missense	het	40.0198
V_38430	nsclc	SMARCA4				SV	1441C>T	Q481*		NM_003072	nonsense	homozygous	39.6206
V_114056	nsclc	SMARCA4				SV	1930G>T	E644*		NM_003072	nonsense	homozygous	39.6206
V_28487	melanoma	SMARCA4				SV	2933G>A	R978Q		NM_003072	missense	het	39.6206
V_130073	nsclc	SMARCA4				SV	3928G>T	E1310*		NM_003072	nonsense	ND	39.6206
V_23004	scc other	SMARCA4				SV	4823G>A	R1608Q		NM_003072	missense	homozygous	39.6206
V_49730	melanoma	SMARCA4				SV	4355C>T	S1452F		NM_003072	missense	ND	39.6206
V_83552	melanoma	SMARCA4				SV	3067G>A	E1023K		NM_003072	missense	het	39.1498
V_4749	crc	SMARCA4				SV	1330C>T	R444C		NM_003072	missense	ND	39.1498
V_115511	germ cell	SMARCA4				SV	4717G>T	E1573*		NM_003072	nonsense	homozygous	39.1498
V_94035	endometrial	SMARCA4				SV	3578T>C	I1193T		NM_003072	missense	ND	39.1498
V_71362	head and neck	SMARCA4				SV	785C>T	P262L		NM_003072	missense	het	39.1498
V_32138	crc	SMARCA4				SV	1636_1638delAAG	K546del		NM_003072	nonframeshift	het	39.1498
V_57520	crc	SMARCA4				SV	2545C>T	R849W		NM_003072	missense	het	39.1498
V_57520	crc	SMARCA4				SV	4286G>A	R1429H		NM_003072	missense	het	39.1498
V_57520	crc	SMARCA4				SV	4463T>C	L1488P		NM_003072	missense	het	39.1498
V_77024	nsclc	SMARCA4				SV	3203G>T	G1068V		NM_003072	missense	homozygous	39.1498
V_77024	nsclc	SMARCA4				SV	3485G>T	G1162V		NM_003072	missense	homozygous	39.1498
V_120986	nsclc	SMARCA4				SV	3546+1G>T	splice site 3546+1G>T		NM_003072	splice	ND	39.1498
V_37678	urinary	SMARCA4				SV	4576G>A	E1526K		NM_003072	missense	het	39.1498
V_24024	nsclc	SMARCA4				SV	299C>T	S100L		NM_003072	missense	homozygous	39.1498
V_126193	nsclc	SMARCA4				SV	1612T>C	Y538H		NM_003072	missense	homozygous	39.1498
V_126193	nsclc	SMARCA4				SV	2717G>A	R906H		NM_003072	missense	ND	39.1498
V_116319	nsclc	SMARCA4				SV	3382G>T	G1128*		NM_003072	nonsense	ND	39.1498
V_113775	endometrial	SMARCA4				SV	586_587insC	L196fs*91		NM_003072	frameshift	ND	39.1498
V_25801	crc	SMARCA4				SV	866T>C	M289T		NM_003072	missense	ND	39.1498
V_53109	endometrial	SMARCA4				SV	1435A>G	I479V		NM_003072	missense	het	39.1498
V_94417	cup	SMARCA4				SV	1419_1419+1GG>TT	splice site 1419_1419+1GG>TT		NM_003072	splice	ND	39.1498
V_38583	ovary	SMARCA4				SV	2713C>T	R905C		NM_003072	missense	ND	39.1498
V_38583	ovary	SMARCA4				SV	2323G>A	G775S		NM_003072	missense	ND	39.1498
V_38583	ovary	SMARCA4				SV	2371G>A	A791T		NM_003072	missense	ND	39.1498
V_55234	nsclc	SMARCA4				SV	535C>T	Q179*		NM_003072	nonsense	homozygous	39.1498
V_72197	urinary	SMARCA4				SV	2654G>A	R885H		NM_003072	missense	ND	39.1498
V_26105	cup	SMARCA4				SV	1011_1012CC>T	Q338fs*73		NM_003072	frameshift	homozygous	39.1498
V_23723	ovary	SMARCA4				SV	4090_4092delGAG	E1364del		NM_003072	nonframeshift	het	39.1498
V_107043	melanoma	SMARCA4				SV	403C>T	P135S		NM_003072	missense	het	39.1498
V_107043	melanoma	SMARCA4				SV	2905C>T	H969Y		NM_003072	missense	het	39.1498
V_6004	breast	SMARCA4				SV	1315T>C	Y439H		NM_003072	missense	het	39.1498
V_118460	nsclc	SMARCA4				SV	4438C>T	Q1480*		NM_003072	nonsense	homozygous	39.1498
V_65786	nsclc	SMARCA4				SV	1351C>T	R451C		NM_003072	missense	ND	39.1498
V_131160	gastric	SMARCA4				SV	3238G>T	G1080C		NM_003072	missense	ND	38.42
V_99322	crc	SMARCA4				SV	2729C>T	T910M		NM_003072	missense	ND	38.42
V_80323	scc other	SMARCA4				SV	3643C>A	L1215I		NM_003072	missense	ND	38.42
V_74258	glioma	SMARCA4				SV	1721C>T	A574V		NM_003072	missense	het	38.2798
V_74258	glioma	SMARCA4				SV	4099T>C	F1367L		NM_003072	missense	het	38.2798
V_123884	scc other	SMARCA4				SV	671C>T	S224L		NM_003072	missense	het	38.2798
V_103551	head and neck	SMARCA4				SV	2616+1G>A	splice site 2616+1G>A		NM_003072	splice	ND	38.2798
V_62347	melanoma	SMARCA4				SV	380C>T	S127F		NM_003072	missense	het	38.2798
V_96247	cup	SMARCA4				SV	3478G>T	G1160W		NM_003072	missense	homozygous	38.2798
V_60172	nsclc	SMARCA4				SV	241G>T	E81*		NM_003072	nonsense	homozygous	38.2798
V_3891	nsclc	SMARCA4				SV	4576G>T	E1526*		NM_003072	nonsense	homozygous	38.2798
V_85188	nsclc	SMARCA4				SV	3073G>T	D1025Y		NM_003072	missense	homozygous	38.2798
V_77125	melanoma	SMARCA4				SV	1141C>T	R381*		NM_003072	nonsense	ND	38.2798
V_85630	crc	SMARCA4				SV	2696C>T	T899M		NM_003072	missense	het	38.2798
V_67090	crc	SMARCA4				SV	2050G>A	V684M		NM_003072	missense	ND	38.2798
V_67090	crc	SMARCA4				SV	3733G>A	A1245T		NM_003072	missense	ND	38.2798
V_105318	nsclc	SMARCA4				SV	1993G>T	E665*		NM_003072	nonsense	homozygous	38.2798
V_72907	crc	SMARCA4				SV	3873+2T>C	splice site 3873+2T>C		NM_003072	splice	het	38.2798
V_108394	endometrial	SMARCA4				SV	2371G>A	A791T		NM_003072	missense	het	38.2798
V_95468	nsclc	SMARCA4				SV	3478G>T	G1160W		NM_003072	missense	homozygous	38.2798
V_53427	nsclc	SMARCA4				SV	810_811insC	G271fs*16		NM_003072	frameshift	homozygous	38.2798
V_6250	head and neck	SMARCA4				SV	415C>T	P139S		NM_003072	missense	het	38.2798
V_124032	cup	SMARCA4				SV	3663G>C	K1221N		NM_003072	missense	homozygous	38.2798
V_12079	nsclc	SMARCA4				SV	671C>T	S224L		NM_003072	missense	het	38.2798
V_80173	nsclc	SMARCA4				SV	3191G>T	G1064V		NM_003072	missense	homozygous	38.2798
V_80173	nsclc	SMARCA4				SV	860-1G>T	splice site 860-1G>T		NM_003072	splice	homozygous	38.2798
V_88126	crc	SMARCA4				SV	2576C>T	T859M		NM_003072	missense	ND	38.2798
V_51178	nsclc	SMARCA4				SV	3766C>T	Q1256*		NM_003072	nonsense	homozygous	38.2798
V_74119	nsclc	SMARCA4				SV	3554A>C	Q1185P		NM_003072	missense	ND	38.2798
V_21197	nsclc	SMARCA4				SV	422C>TT	S141fs*18		NM_003072	frameshift	homozygous	38.2798
V_112508	nsclc	SMARCA4				SV	3728G>T	R1243L		NM_003072	missense	homozygous	38.2798
V_60745	cup	SMARCA4				SV	1594-1G>T	splice site 1594-1G>T		NM_003072	splice	homozygous	38.2798
V_44898	nsclc	SMARCA4				SV	1780G>T	G594*		NM_003072	nonsense	homozygous	38.2798
V_22370	crc	SMARCA4				SV	326delC	P109fs*194		NM_003072	frameshift	ND	37.4098
V_125849	glioma	SMARCA4				SV	4256G>A	R1419H		NM_001128849	missense	het	37.4098
V_81881	nsclc	SMARCA4				SV	2323G>A	G775S		NM_003072	missense	homozygous	37.4098
V_3205	nsclc	SMARCA4				SV	1040A>G	Q347R		NM_003072	missense	homozygous	37.4098
V_102164	esophageal	SMARCA4				SV	1369_1369delG	E457fs*44		NM_003072	frameshift	ND	37.4098
V_57425	prostate	SMARCA4				SV	4802G>A	R1601Q		NM_003072	missense	ND	37.4098
V_45825	urinary	SMARCA4				CN			7		amplification	ND	37.4098
V_45825	urinary	SMARCA4				SV	1458C>G	F486L		NM_003072	missense	homozygous	37.4098
V_683	endometrial	SMARCA4				SV	2300C>T	S767F		NM_003072	missense	ND	37.4098
V_91561	lower gi	SMARCA4				SV	4220G>A	G1407E		NM_001128849	missense	ND	37.4098
V_78555	nsclc	SMARCA4				SV	2917C>T	R973W		NM_003072	missense	homozygous	37.4098
V_42345	nsclc	SMARCA4				SV	2428G>A	V810M		NM_003072	missense	homozygous	37.4098
V_62670	gastric	SMARCA4				SV	810delC	M272fs*31		NM_003072	frameshift	ND	37.4098
V_62670	gastric	SMARCA4				SV	3700T>C	F1234L		NM_003072	missense	ND	37.4098
V_44146	glioma	SMARCA4				SV	3596T>C	V1199A		NM_003072	missense	ND	37.4098
V_90871	melanoma	SMARCA4				SV	2653C>T	R885C		NM_003072	missense	ND	37.4098
V_64988	prostate	SMARCA4				SV	656C>T	T219M		NM_003072	missense	het	37.4098
V_70804	nsclc	SMARCA4				SV	3631G>T	E1211*		NM_003072	nonsense	homozygous	37.4098
V_34249	lower gi	SMARCA4				SV	3575G>A	R1192H		NM_003072	missense	ND	37.4098
V_25297	crc	SMARCA4				SV	2896C>T	R966W		NM_003072	missense	ND	37.4098
V_25297	crc	SMARCA4				SV	4067G>A	R1356Q		NM_003072	missense	ND	37.4098
V_25297	crc	SMARCA4				SV	4291C>T	R1431C		NM_003072	missense	ND	37.4098
V_80177	crc	SMARCA4				SV	2578T>C	Y860H		NM_003072	missense	ND	37.4098
V_33267	nsclc	SMARCA4				SV	3168G>C	E1056D		NM_003072	missense	homozygous	37.4098
V_39732	cervix	SMARCA4				SV	3442G>C	E1148Q		NM_003072	missense	het	37.4098
V_117934	nsclc	SMARCA4				SV	3607C>T	R1203C		NM_003072	missense	ND	37.4098
V_122554	crc	SMARCA4				SV	3574C>T	R1192C		NM_003072	missense	ND	37.4098
V_122554	crc	SMARCA4				SV	2372C>T	A791V		NM_003072	missense	ND	37.4098
V_103166	nsclc	SMARCA4				SV	1018G>T	A340S		NM_003072	missense	het	37.4098
V_54294	urinary	SMARCA4				SV	3574C>T	R1192C		NM_003072	missense	ND	37.4098
V_54294	urinary	SMARCA4				SV	3433C>T	P1145S		NM_003072	missense	ND	37.4098
V_54294	urinary	SMARCA4				SV	4693G>A	E1565K		NM_003072	missense	ND	37.4098
V_104017	renal	SMARCA4				SV	2573C>T	T858M		NM_003072	missense	ND	37.4098
V_92427	ovary	SMARCA4				SV	885_886insC	T296fs*91		NM_003072	frameshift	het	37.4098
V_92427	ovary	SMARCA4				SV	939delC	A314fs*12		NM_003072	frameshift	het	37.4098
V_61696	prostate	SMARCA4				SV	1199C>T	A400V		NM_003072	missense	het	37.4098
V_71565	nsclc	SMARCA4				SV	4729g>A	E1577K		NM_003072	missense	homozygous	37.4098
V_51335	cup	SMARCA4				SV	3238G>T	G1080C		NM_003072	missense	homozygous	37.4098
V_81321	crc	SMARCA4				SV	2314_2316delAAC	N772del		NM_003072	nonframeshift	ND	37.4098
V_81321	crc	SMARCA4				SV	947_948insC	A317fs*70		NM_003072	frameshift	ND	37.4098
V_123261	nsclc	SMARCA4				SV	1419+1G>T	splice site 1419+1G>T		NM_003072	splice	homozygous	37.4098
V_69934	nsclc	SMARCA4				SV	1417C>T	Q473*		NM_003072	nonsense	ND	37.4098
V_82357	nsclc	SMARCA4				SV	3748_3753delATCCTG	I1250_L1251del		NM_003072	nonframeshift	homozygous	37.4098
V_71525	melanoma	SMARCA4				SV	718c>T	P240S		NM_003072	missense	het	37.4098
V_54472	nsclc	SMARCA4				SV	3952-1G>T	splice site 3952-1G>T		NM_003072	splice	homozygous	37.4098
V_52882	glioma	SMARCA4				SV	2837C>T	P946L		NM_003072	missense	ND	37.4098
V_296	nsclc	SMARCA4				SV	3595G>T	V1199L		NM_003072	missense	het	37.4098
V_82914	nsclc	SMARCA4				SV	3583C>T	Q1195*		NM_003072	nonsense	het	37.4098
V_82914	nsclc	SMARCA4				SV	2275-2A>T	splice site 2275-2A>T		NM_003072	splice	het	37.4098
V_99374	crc	SMARCA4				SV	1905_1906insA	A636fs*15		NM_003072	frameshift	ND	37.4098
V_99374	crc	SMARCA4				SV	4090_4092delGAG	E1364del		NM_003072	nonframeshift	ND	37.4098
V_45946	nsclc	SMARCA4				SV	2218G>T	E740*		NM_003072	nonsense	homozygous	37.4098
V_129129	biliary	SMARCA4				SV	1944-2insG	splice_site_1944-2insG		NM_003072	splice	ND	37.2194
V_68762	ovary	SMARCA4				SV	3746C>T	A1249V		NM_003072	missense	ND	37.2194
V_88044	nsclc	SMARCA4				SV	3772G>T	E1258*		NM_003072	nonsense	homozygous	37.2194
V_109889	nsclc	SMARCA4				SV	3337G>T	E1113*		NM_003072	nonsense	homozygous	36.5398
V_16870	breast	SMARCA4				SV	4038G>T	W1346C		NM_003072	missense	het	36.5398
V_31938	skin	SMARCA4				SV	673G>A	V225M		NM_003072	missense	ND	36.5398
V_17290	gastric	SMARCA4				SV	3575G>A	R1192H		NM_003072	missense	homozygous	36.5398
V_17290	gastric	SMARCA4				SV	22_22delC	L8fs*35		NM_003072	frameshift	homozygous	36.5398
V_17290	gastric	SMARCA4				SV	2729C>T	T910M		NM_003072	missense	homozygous	36.5398
V_103685	prostate	SMARCA4				SV	3986G>A	R1329H		NM_003072	missense	het	36.5398
V_5505	urinary	SMARCA4				SV	986A>G	Q329R		NM_003072	missense	het	36.5398
V_5505	urinary	SMARCA4				SV	2441C>T	T814M		NM_003072	missense	het	36.5398
V_96377	nsclc	SMARCA4				SV	724C>T	P242S		NM_003072	missense	homozygous	36.5398
V_18168	nsclc	SMARCA4				SV	1268G>A	C423Y		NM_003072	missense	homozygous	36.5398
V_59569	nsclc	SMARCA4				SV	1387G>T	E463*		NM_003072	nonsense	homozygous	36.5398
V_30763	scc other	SMARCA4				SV	2654G>A	R885H		NM_003072	missense	het	36.5398
V_131477	cup	SMARCA4				SV	4600C>T	Q1534*		NM_003072	nonsense	homozygous	36.5398
V_89828	nsclc	SMARCA4				SV	3479G>A	G1160E		NM_003072	missense	homozygous	36.5398
V_112676	nsclc	SMARCA4				SV	1254G>T	Q418H		NM_003072	missense	homozygous	36.5398
V_112676	nsclc	SMARCA4				SV	1255G>T	E419*		NM_003072	nonsense	homozygous	36.5398
V_50345	head and neck	SMARCA4				SV	4586T>A	V1529D		NM_003072	missense	het	36.5398
V_66901	nsclc	SMARCA4				SV	1417C>T	Q473*		NM_003072	nonsense	homozygous	36.5398
V_41824	ovary	SMARCA4				SV	2854delG	E952fs*5		NM_003072	frameshift	het	36.5398
V_41824	ovary	SMARCA4				SV	810_811insC	G271fs*16		NM_003072	frameshift	het	36.5398
V_3902	cup	SMARCA4				SV	1568_1568delA	E523fs*90		NM_003072	frameshift	ND	36.5398
V_66788	cup	SMARCA4				SV	3034C>T	Q1012*		NM_003072	nonsense	homozygous	36.5398
V_64922	cervix	SMARCA4				SV	810delC	M272fs*31		NM_003072	frameshift	ND	36.5398
V_127089	crc	SMARCA4				SV	4538G>A	R1513H		NM_003072	missense	ND	36.5398
V_965	nsclc	SMARCA4				SV	1568_1577delAGAAGGAGCG	E523fs*87		NM_003072	frameshift	homozygous	36.5398
V_57200	esophageal	SMARCA4				SV	4232G>A	R1411Q		NM_003072	missense	ND	36.5398
V_95051	nsclc	SMARCA4				SV	3382G>T	G1128*		NM_003072	nonsense	ND	36.5398
V_6032	lower gi	SMARCA4				SV	3475G>T	G1159W		NM_003072	missense	homozygous	36.5398
V_98721	cup	SMARCA4				SV	1783C>T	Q595*		NM_003072	nonsense	homozygous	36.5398
V_41817	nsclc	SMARCA4				SV	1941delG	Y649fs*3		NM_003072	frameshift	ND	36.5398
[truncated: 8,565 more rows]
