# Supplementary material for: Functional characterization of SMARCA4 variants identified by targeted exome-sequencing of 131,668 cancer patients
Source: Nat Commun. 2020 Nov 3;11:5551. doi: 10.1038/s41467-020-19402-8 (PMC7609548; doi:10.1038/s41467-020-19402-8)
Supplement: Supplementary file 5 — Supplementary Data 2 [file 41467_2020_19402_MOESM5_ESM.xlsx]

## Sheet: Sheet1
Supplementary Data 2. Summary of total samples and SMARCA4 variants separated by cancer type.
These data are the disease ontology of the total number of samples profiled, those with at least one SMARCA4 variant and those with with SMARCA4 vaiants that could be assessed for zygosity.
Cancer Type	Total Samples Profiled (Related to Fig. 1a)	Samples with SMARCA4 variants (Related to Fig. 1a)	Samples with SMARCA4 variants with zygosity determined (Related to Fig. 1c)
adenoid cystic carcinoma	848	25	12
adrenal	359	15	9
appendix	806	19	9
benign	15	0	0
biliary	2551	145	77
breast	15410	598	361
cervix	960	58	34
cns non-glioma	885	19	10
crc	16306	782	419
cup	7787	1000	662
endometrial	3457	303	111
esophageal	2477	236	136
gastric	3116	255	119
germ cell	236	10	7
glioma	6204	244	187
head and neck	2482	133	86
liver	3460	122	73
lower gi	1228	80	47
lung	1	1	1
melanoma	4105	393	297
nsclc	29135	3381	2181
other	549	24	11
other female reproductive	50	5	2
ovary	8286	426	154
pancreas	6005	247	113
placenta	17	1	1
prostate	3557	77	47
renal	2331	100	54
salivary gland	811	38	32
scc other	1340	127	77
skin	981	161	114
testis	13	2	1
thoracic other	814	20	11
thymus	340	18	17
thyroid	1133	27	10
urinary	3075	300	205
uterus	538	42	12
