# Supplementary material for: Functional characterization of SMARCA4 variants identified by targeted exome-sequencing of 131,668 cancer patients
Source: Nat Commun. 2020 Nov 3;11:5551. doi: 10.1038/s41467-020-19402-8 (PMC7609548; doi:10.1038/s41467-020-19402-8)
Supplement: Supplementary file 6 — Supplementary Data 3 [file 41467_2020_19402_MOESM6_ESM.xlsx]

## Sheet: Sheet1
Supplementary Data 3. SMARCA4 variants in human tumor-derived cell lines.
SMARCA4 variants identified by exome-sequencing in human tumor-derived cell lines.
Cell line	Tissue	Gene	Transcript	NCBI_build	Chr	Start_position	End_position	Strand	Variant Classification	Reference_allele	Alternate_allele	Genome Change	HGVS protein sequence	cDNA Position	CDS Position	Protein position	Codons	t_ref_count	t_alt_count	Variant Frequency	New AA
23132/87	Stomach	SMARCA4	NM_001128849	GRCh38	19	11021958	11021959	+	Frame_Shift_Del	CG	C	19_11021958_CG/C	p.Glu952LysfsTer5	2925	2851	951	Ggg/gg	43	32	0.426667	NA
8505C	Thyroid	SMARCA4	NM_001128849	GRCh38	19	11007982	11007982	+	Missense_Mutation	C	G	19_11007982_C/G	p.Asp694Glu	2156	2082	694	gaC/gaG	12	7	0.368421	694D/E
A2780	Ovary	SMARCA4	NM_001128849	GRCh38	19	11021837	11021837	+	Missense_Mutation	C	T	19_11021837_C/T	p.Thr910Met	2803	2729	910	aCg/aTg	15	7	0.318182	910T/M
A-498	Kidney	SMARCA4	NM_001128849	GRCh38	19	11021875	11021875	+	Missense_Mutation	G	C	19_11021875_G/C	p.Ala923Pro	2841	2767	923	Gcg/Ccg	11	23	0.676471	923A/P
A549	Lung	SMARCA4	NM_001128849	GRCh38	19	11010440	11010463	+	Frame_Shift_Del	TGCAGTCCTACTATGCCGTGGCCC	T	19_11010440_TGCAGTCCTACTATGCCGTGGCCC/T	p.Gln729CysfsTer4	NA	NA	728-736	ctGCAGTCCTACTATGCCGTGGCCCat/ctat	9	77	0.895349	NA
PLC/PRF/5	Liver	SMARCA4	NM_001128849	GRCh38	19	11034951	11034952	+	Frame_Shift_Del	AC	A	19_11034951_AC/A	p.Lys1332SerfsTer26	4064	3990	1330	aaC/aa	0	14	1	NA
DU 145	Prostate	SMARCA4	NM_001128849	GRCh38	19	10996380	10996380	+	Missense_Mutation	G	T	19_10996380_G/T	p.Lys587Asn	1835	1761	587	aaG/aaT	0	68	1	587K/N
BM-1604	Prostate	SMARCA4	NM_001128849	GRCh38	19	10996380	10996380	+	Missense_Mutation	G	T	19_10996380_G/T	p.Lys587Asn	1835	1761	587	aaG/aaT	0	85	1	587K/N
CAL-12T	Lung	SMARCA4	NM_001128849	GRCh38	19	11033438	11033438	+	Missense_Mutation	G	A	19_11033438_G/A	p.Gly1232Asp	3769	3695	1232	gGc/gAc	0	69	1	1232G/D
CAL-148	Breast	SMARCA4	NM_001128849	GRCh38	19	11018969	11018969	+	Missense_Mutation	C	G	19_11018969_C/G	p.Asn817Lys	2525	2451	817	aaC/aaG	30	26	0.464286	817N/K
CAL51	Breast	SMARCA4	NM_001128849	GRCh38	19	11021762	11021762	+	Missense_Mutation	G	A	19_11021762_G/A	p.Arg885His	2728	2654	885	cGc/cAc	42	20	0.322581	885R/H
CAL 54	Kidney	SMARCA4	NM_001128849	GRCh38	19	11033437	11033437	+	Missense_Mutation	G	A	19_11033437_G/A	p.Gly1232Ser	3768	3694	1232	Ggc/Agc	88	100	0.531915	1232G/S
CHL-1	Lung	SMARCA4	NM_001128849	GRCh38	19	10987768	10987768	+	Missense_Mutation	C	A	19_10987768_C/A	p.Ala321Asp	1036	962	321	gCc/gAc	34	4	0.105263	321A/D
COLO 741	Colon	SMARCA4	NM_001128849	GRCh38	19	10984296	10984296	+	Missense_Mutation	C	T	19_10984296_C/T	p.Pro49Ser	219	145	49	Ccg/Tcg	15	17	0.53125	49P/S
DLD-1	Colon	SMARCA4	NM_001128849	GRCh38	19	10996346	10996346	+	Missense_Mutation	T	C	19_10996346_T/C	p.Val576Ala	1801	1727	576	gTc/gCc	154	17	0.0994152	576V/A
DMS 114	Lung	SMARCA4	NM_001128849	GRCh38	19	11034177	11034177	+	Nonsense_Mutation	G	T	19_11034177_G/T	p.Glu1310Ter	4002	3928	1310	Gag/Tag	0	72	1	NA
EKVX	Lung	SMARCA4	NM_001128849	GRCh38	19	10991156	10991156	+	Nonsense_Mutation	C	T	19_10991156_C/T	p.Gln418Ter	1326	1252	418	Cag/Tag	0	13	1	NA
EPLC-272H	Lung	SMARCA4	NM_001128849	GRCh38	19	10986946	10986946	+	Missense_Mutation	G	A	19_10986946_G/A	p.Val268Met	876	802	268	Gtg/Atg	24	11	0.314286	268V/M
GA-10	Blood	SMARCA4	NM_001128849	GRCh38	19	10996249	10996249	+	Missense_Mutation	C	A	19_10996249_C/A	p.Gln544Lys	1704	1630	544	Cag/Aag	126	5	0.0381679	544Q/K
GCH-nu-YS	Uterus	SMARCA4	NM_001128849	GRCh38	19	11021776	11021776	+	Missense_Mutation	C	A	19_11021776_C/A	p.His890Asn	2742	2668	890	Cac/Aac	13	3	0.1875	890H/N
GP2d	Colon	SMARCA4	NM_001128849	GRCh38	19	11021743	11021743	+	Missense_Mutation	A	G	19_11021743_A/G	p.Ile879Val	2709	2635	879	Att/Gtt	3	16	0.842105	879I/V
GP5d	Colon	SMARCA4	NM_001128849	GRCh38	19	11021743	11021743	+	Missense_Mutation	A	G	19_11021743_A/G	p.Ile879Val	2709	2635	879	Att/Gtt	18	24	0.571429	879I/V
HCC10	Colon	SMARCA4	NM_001128849	GRCh38	19	10991307	10991307	+	Missense_Mutation	G	A	19_10991307_G/A	p.Arg468His	1477	1403	468	cGc/cAc	35	30	0.461538	468R/H
HCC1187	Breast	SMARCA4	NM_001128849	GRCh38	19	11033448	11033448	+	Missense_Mutation	C	G	19_11033448_C/G	p.Asp1235Glu	3779	3705	1235	gaC/gaG	125	31	0.198718	1235D/E
HCC1195	Lung	SMARCA4	NM_001128849	GRCh38	19	11018958	11018965	+	Frame_Shift_Del	ACGCTGTC	A	19_11018958_ACGCTGTC/A	p.Leu815ThrfsTer14	NA	NA	814-816	aCGCTGTCc/ac	31	11	0.261905	NA
HCC1375	Small Intestine	SMARCA4	NM_001128849	GRCh38	19	11025441	11025445	+	Frame_Shift_Del	CCCTG	C	19_11025441_CCCTG/C	p.Leu1035Ter	NA	NA	1034-1035	acCCTG/ac	111	63	0.362069	NA
HCC1438	Lung	SMARCA4	NM_001128849	GRCh38	19	10987715	10987716	+	Frame_Shift_Del	TC	T	19_10987715_TC/T	p.Pro305ArgfsTer21	984	910	304	Ccc/cc	23	151	0.867816	NA
HCC149	Lung	SMARCA4	NM_001128849	GRCh38	19	11019019	11019020	+	Frame_Shift_Del	AC	A	19_11019019_AC/A	p.Tyr834Ter	2576	2502	834	taC/ta	10	44	0.814815	NA
HCC-15	Lung	SMARCA4	NM_001128849	GRCh38	19	10986948	10986949	+	Frame_Shift_Del	GC	G	19_10986948_GC/G	p.Met272CysfsTer31	879	805	269	Ccc/cc	1	13	0.928571	NA
HCC1534	Lung	SMARCA4	NM_001128849	GRCh38	19	11041432	11041433	+	Frame_Shift_Del	CA	C	19_11041432_CA/C	p.Lys1465ArgfsTer30	4467	4393	1465	Aag/ag	28	2	0.0666667	NA
HCC1561	Lung	SMARCA4	NM_001128849	GRCh38	19	11019601	11019602	+	Frame_Shift_Del	CA	C	19_11019601_CA/C	p.Ala840GlnfsTer18	2591	2517	839	gcA/gc	4	108	0.964286	NA
HCC1569	Breast	SMARCA4	NM_001128849	GRCh38	19	10987672	10987672	+	Missense_Mutation	T	C	19_10987672_T/C	p.Met289Thr	940	866	289	aTg/aCg	47	11	0.189655	289M/T
HCC1671	Lung	SMARCA4	NM_001128849	GRCh38	19	11013090	11013093	+	In_Frame_Del	TTCC	T	19_11013090_TTCC/T	p.Leu807del	NA	NA	806-807	tTCCtc/ttc	16	217	0.93133	NA
HCC1897	Lung	SMARCA4	NM_001128849	GRCh38	19	11033299	11033299	+	Missense_Mutation	G	A	19_11033299_G/A	p.Ala1186Thr	3630	3556	1186	Gcg/Acg	0	45	1	1186A/T
HCC2270	Lung	SMARCA4	NM_001128849	GRCh38	19	11021742	11021742	+	Missense_Mutation	G	C	19_11021742_G/C	p.Met878Ile	2708	2634	878	atG/atC	4	10	0.714286	878M/I
HCC2688	Breast	SMARCA4	NM_001128849	GRCh38	19	11058289	11058289	+	Missense_Mutation	C	A	19_11058289_C/A	p.Gln1519Lys	4629	4555	1519	Cag/Aag	9	11	0.55	1519Q/K
HCC4019	Lung	SMARCA4	NM_001128849	GRCh38	19	11010487	11010487	+	Missense_Mutation	A	G	19_11010487_A/G	p.Lys744Glu	2304	2230	744	Aag/Gag	0	53	1	744K/E
HCC515	Lung	SMARCA4	NM_001128849	GRCh38	19	11003038	11003038	+	Nonsense_Mutation	G	T	19_11003038_G/T	p.Glu608Ter	1896	1822	608	Gag/Tag	1	44	0.977778	NA
HEC-1-A.H69	Uterus	SMARCA4	NM_001128849	GRCh38	19	10986948	10986948	+	Frame_Shift_Ins	G	GC	19_10986948_G/GC	p.Gly271ArgfsTer16	NA	NA	268-269	-/C	27	9	0.25	NA
HEC-1-A	Uterus	SMARCA4	NM_001128849	GRCh38	19	10986948	10986948	+	Frame_Shift_Ins	G	GC	19_10986948_G/GC	p.Gly271ArgfsTer16	NA	NA	268-269	-/C	30	12	0.285714	NA
HEC-1-A (Parental)	Uterus	SMARCA4	NM_001128849	GRCh38	19	10986948	10986948	+	Frame_Shift_Ins	G	GC	19_10986948_G/GC	p.Gly271ArgfsTer16	NA	NA	268-269	-/C	23	15	0.394737	NA
HEC-1-A.N83	Uterus	SMARCA4	NM_001128849	GRCh38	19	10986948	10986948	+	Frame_Shift_Ins	G	GC	19_10986948_G/GC	p.Gly271ArgfsTer16	NA	NA	268-269	-/C	10	17	0.62963	NA
HEC-1-A.N179	Uterus	SMARCA4	NM_001128849	GRCh38	19	10986948	10986948	+	Frame_Shift_Ins	G	GC	19_10986948_G/GC	p.Gly271ArgfsTer16	NA	NA	268-269	-/C	28	11	0.282051	NA
HEC-1-A.HN24	Uterus	SMARCA4	NM_001128849	GRCh38	19	10986948	10986948	+	Frame_Shift_Ins	G	GC	19_10986948_G/GC	p.Gly271ArgfsTer16	NA	NA	268-269	-/C	24	13	0.351351	NA
HEC-1-A.HN44	Uterus	SMARCA4	NM_001128849	GRCh38	19	10986948	10986948	+	Frame_Shift_Ins	G	GC	19_10986948_G/GC	p.Gly271ArgfsTer16	NA	NA	268-269	-/C	38	17	0.309091	NA
HEC-151	Uterus	SMARCA4	NM_001128849	GRCh38	19	11021837	11021837	+	Missense_Mutation	C	T	19_11021837_C/T	p.Thr910Met	2803	2729	910	aCg/aTg	22	10	0.3125	910T/M
HEC-251	Uterus	SMARCA4	NM_001128849	GRCh38	19	10994897	10994897	+	Missense_Mutation	A	T	19_10994897_A/T	p.Ile497Phe	1563	1489	497	Atc/Ttc	33	29	0.467742	497I/F
HGC-27	Stomach	SMARCA4	NM_001128849	GRCh38	19	11007956	11007959	+	In_Frame_Del	GAGA	G	19_11007956_GAGA/G	p.Lys689del	NA	NA	686-687	gAGAag/gag	30	8	0.210526	NA
HS-Sultan	Blood	SMARCA4	NM_001128849	GRCh38	19	11021750	11021750	+	Missense_Mutation	A	G	19_11021750_A/G	p.Asp881Gly	2716	2642	881	gAc/gGc	8	7	0.466667	881D/G
Jiyoye	Blood	SMARCA4	NM_001128849	GRCh38	19	11021750	11021750	+	Missense_Mutation	A	G	19_11021750_A/G	p.Asp881Gly	2716	2642	881	gAc/gGc	7	4	0.363636	881D/G
HT	Lymphoid	SMARCA4	NM_001128849	GRCh38	19	11021781	11021781	+	Missense_Mutation	C	G	19_11021781_C/G	p.Cys891Trp	2747	2673	891	tgC/tgG	14	7	0.333333	891C/W
HT-115	Colon	SMARCA4	NM_001128849	GRCh38	19	10986350	10986350	+	Missense_Mutation	A	C	19_10986350_A/C	p.Asn173His	591	517	173	Aac/Cac	16	7	0.304348	173N/H
HuH-28	Liver	SMARCA4	NM_001128849	GRCh38	19	10984197	10984197	+	Missense_Mutation	C	T	19_10984197_C/T	p.Pro16Ser	120	46	16	Cct/Tct	22	16	0.421053	16P/S
Kasumi-1	Blood	SMARCA4	NM_001128849	GRCh38	19	11035069	11035070	+	Frame_Shift_Del	TG	T	19_11035069_TG/T	p.Gly1370AlafsTer14	4182	4108	1370	Ggc/gc	36	19	0.345455	NA
KYSE-140	Esophagus	SMARCA4	NM_001128849	GRCh38	19	11033446	11033446	+	Missense_Mutation	G	T	19_11033446_G/T	p.Asp1235Tyr	3777	3703	1235	Gac/Tac	140	34	0.195402	1235D/Y
KYSE-150	Esophagus	SMARCA4	NM_001128849	GRCh38	19	11021940	11021940	+	Missense_Mutation	C	G	19_11021940_C/G	p.Asn944Lys	2906	2832	944	aaC/aaG	45	6	0.117647	944N/K
KYSE-270	Esophagus	SMARCA4	NM_001128849	GRCh38	19	10985272	10985273	+	Frame_Shift_Del	GC	G	19_10985272_GC/G	p.Met76TrpfsTer18	297	223	75	Ccc/cc	64	2	0.030303	NA
KYSE-30	Esophagus	SMARCA4	NM_001128849	GRCh38	19	11030871	11030871	+	Missense_Mutation	A	G	19_11030871_A/G	p.Asp1175Gly	3598	3524	1175	gAc/gGc	0	13	1	1175D/G
LNCaP/Ner	Prostate	SMARCA4	NM_001128849	GRCh38	19	10986300	10986300	+	Missense_Mutation	G	A	19_10986300_G/A	p.Gly156Asp	541	467	156	gGt/gAt	23	5	0.178571	156G/D
Malme-3M (LOX IMVI)	Skin	SMARCA4	NM_001128849	GRCh38	19	11058812	11058812	+	Missense_Mutation	C	A	19_11058812_C/A	p.Arg1552Ser	4728	4654	1552	Cgc/Agc	48	4	0.0769231	1552R/S
LS-180	Colon	SMARCA4	NM_001128849	GRCh38	19	11019007	11019008	+	Frame_Shift_Del	TG	T	19_11019007_TG/T	p.Lys831ArgfsTer27	2564	2490	830	gtG/gt	135	2	0.0145985	NA
MC116	Lymphoid	SMARCA4	NM_001128849	GRCh38	19	11033502	11033514	+	In_Frame_Del	CGAGGAGCAGGAT	C	19_11033502_CGAGGAGCAGGAT/C	NA	NA	NA	1254-1257	GAGGAGCAGGAT/-	42	17	0.288136	NA
NALM-6	Blood	SMARCA4	NM_001128849	GRCh38	19	10996246	10996246	+	Missense_Mutation	G	A	19_10996246_G/A	p.Asp543Asn	1701	1627	543	Gac/Aac	85	89	0.511494	543D/N
NB69	Brain	SMARCA4	NM_001128849	GRCh38	19	11003377	11003377	+	Missense_Mutation	G	C	19_11003377_G/C	p.Gly661Arg	2055	1981	661	Ggc/Cgc	125	19	0.131944	661G/R
NCI-H1339	Lung	SMARCA4	NM_001128849	GRCh38	19	10984318	10984319	+	Frame_Shift_Del	TC	T	19_10984318_TC/T	p.Thr58ProfsTer36	242	168	56	atC/at	0	15	1	NA
NCI-H1568	Lung	SMARCA4	NM_001128849	GRCh38	19	11041481	11041481	+	Nonsense_Mutation	G	T	19_11041481_G/T	p.Glu1481Ter	4515	4441	1481	Gag/Tag	0	22	1	NA
NCI-H1573	Lung	SMARCA4	NM_001128849	GRCh38	19	11041331	11041331	+	Nonsense_Mutation	G	T	19_11041331_G/T	p.Glu1431Ter	4365	4291	1431	Gag/Tag	0	126	1	NA
NCI-H1581	Lung	SMARCA4	NM_001128849	GRCh38	19	11034177	11034177	+	Nonsense_Mutation	G	T	19_11034177_G/T	p.Glu1310Ter	4002	3928	1310	Gag/Tag	0	34	1	NA
NCI-H1650	Lung	SMARCA4	NM_001128849	GRCh38	19	11030837	11030837	+	Missense_Mutation	A	T	19_11030837_A/T	p.Asn1164Tyr	3564	3490	1164	Aac/Tac	0	11	1	1164N/Y
NCI-H1703	Lung	SMARCA4	NM_001128849	GRCh38	19	11007900	11007900	+	Splice_Site	A	G	19_11007900_A/G	NA	NA	NA	NA	NA	0	21	1	NA
NCI-H1793	Lung	SMARCA4	NM_001128849	GRCh38	19	10994948	10994948	+	Nonsense_Mutation	G	T	19_10994948_G/T	p.Glu514Ter	1614	1540	514	Gag/Tag	0	10	1	NA
NCI-H2023	Lung	SMARCA4	NM_001128849	GRCh38	19	11018994	11018995	+	Frame_Shift_Del	GC	G	19_11018994_GC/G	p.Ser828ProfsTer3	2551	2477	826	gCc/gc	4	56	0.933333	NA
NCI-H2126	Lung	SMARCA4	NM_001128849	GRCh38	19	11012964	11012964	+	Missense_Mutation	T	A	19_11012964_T/A	p.Trp764Arg	2364	2290	764	Tgg/Agg	0	34	1	764W/R
NCI-H2135	Lung	SMARCA4	NM_001128849	GRCh38	19	11035052	11035055	+	In_Frame_Del	GAGA	G	19_11035052_GAGA/G	p.Lys1365del	NA	NA	1364-1365	gAGAag/gag	9	6	0.4	NA
NCI-H446	Lung	SMARCA4	NM_001128849	GRCh38	19	11003083	11003083	+	Nonsense_Mutation	G	T	19_11003083_G/T	p.Glu623Ter	1941	1867	623	Gag/Tag	50	37	0.425287	NA
NCI-H522	Lung	SMARCA4	NM_001128849	GRCh38	19	10986948	10986950	+	Frame_Shift_Del	GCC	G	19_10986948_GCC/G	p.Pro270ArgfsTer16	NA	NA	269	CCc/c	7	29	0.805556	NA
NCI-H661	Lung	SMARCA4	NM_001128849	GRCh38	19	11030821	11030822	+	Frame_Shift_Del	TG	T	19_11030821_TG/T	p.Leu1161SerfsTer3	3549	3475	1159	Ggg/gg	0	10	1	NA
NUGC-3	Stomach	SMARCA4	NM_001128849	GRCh38	19	10986240	10986240	+	Missense_Mutation	C	T	19_10986240_C/T	p.Ala136Val	481	407	136	gCc/gTc	28	30	0.517241	136A/V
OCI-M1	Blood	SMARCA4	NM_001128849	GRCh38	19	11021885	11021885	+	Missense_Mutation	A	T	19_11021885_A/T	p.Asn926Ile	2851	2777	926	aAc/aTc	168	41	0.196172	926N/I
RERF-GC-1B	Stomach	SMARCA4	NM_001128849	GRCh38	19	11021853	11021853	+	Missense_Mutation	G	C	19_11021853_G/C	p.Gln915His	2819	2745	915	caG/caC	14	16	0.533333	915Q/H
RKO-E6	Colon	SMARCA4	NM_001128849	GRCh38	19	11033837	11033838	+	Frame_Shift_Del	AC	A	19_11033837_AC/A	p.Asp1284ThrfsTer7	3920	3846	1282	aaC/aa	53	2	0.0363636	NA
SKG-IIIa	Cervix	SMARCA4	NM_001128849	GRCh38	19	10996518	10996518	+	Frame_Shift_Ins	A	AC	19_10996518_A/AC	p.Pro597AlafsTer54	NA	NA	596	acg/aCcg	62	2	0.03125	NA
SK-MEL-1	Skin	SMARCA4	NM_001128849	GRCh38	19	11027895	11027895	+	Missense_Mutation	G	T	19_11027895_G/T	p.Met1109Ile	3401	3327	1109	atG/atT	165	10	0.0571429	1109M/I
SK-MEL-2	Skin	SMARCA4	NM_001128849	GRCh38	19	10996246	10996246	+	Missense_Mutation	G	T	19_10996246_G/T	p.Asp543Tyr	1701	1627	543	Gac/Tac	130	8	0.057971	543D/Y
SK-N-SH	Brain	SMARCA4	NM_001128849	GRCh38	19	11023575	11023575	+	Missense_Mutation	C	T	19_11023575_C/T	p.Arg973Trp	2991	2917	973	Cgg/Tgg	13	10	0.434783	973R/W
SH-SY5Y	Brain	SMARCA4	NM_001128849	GRCh38	19	11023575	11023575	+	Missense_Mutation	C	T	19_11023575_C/T	p.Arg973Trp	2991	2917	973	Cgg/Tgg	11	8	0.421053	973R/W
SNG-M	Uterus	SMARCA4	NM_001128849	GRCh38	19	10987770	10987770	+	Missense_Mutation	G	A	19_10987770_G/A	p.Ala322Thr	1038	964	322	Gcc/Acc	5	5	0.5	322A/T
SNU-484	Stomach	SMARCA4	NM_001128849	GRCh38	19	11008024	11008024	+	Splice_Site	G	A	19_11008024_G/A	NA	NA	NA	NA	NA	0	15	1	NA
SNU-620	Stomach	SMARCA4	NM_001128849	GRCh38	19	10986948	10986949	+	Frame_Shift_Del	GC	G	19_10986948_GC/G	p.Met272CysfsTer31	879	805	269	Ccc/cc	96	2	0.0204082	NA
SU-DHL-5	Lymphoid	SMARCA4	NM_001128849	GRCh38	19	10989379	10989379	+	Missense_Mutation	G	T	19_10989379_G/T	p.Gly394Val	1255	1181	394	gGg/gTg	98	8	0.0754717	394G/V
SU-DHL-6	Lymphoid	SMARCA4	NM_001128849	GRCh38	19	11033323	11033323	+	Missense_Mutation	G	T	19_11033323_G/T	p.Gly1194Trp	3654	3580	1194	Ggg/Tgg	59	16	0.213333	1194G/W
SUM 149PT	Breast	SMARCA4	NM_001128849	GRCh38	19	11025503	11025503	+	Missense_Mutation	A	T	19_11025503_A/T	p.Ile1055Phe	3237	3163	1055	Atc/Ttc	54	17	0.239437	1055I/F
SUM 229PE	Breast	SMARCA4	NM_001128849	GRCh38	19	11025503	11025503	+	Missense_Mutation	A	T	19_11025503_A/T	p.Ile1055Phe	3237	3163	1055	Atc/Ttc	38	14	0.269231	1055I/F
SW 1271	Lung	SMARCA4	NM_001128849	GRCh38	19	11012996	11012996	+	Missense_Mutation	C	A	19_11012996_C/A	p.Asn774Lys	2396	2322	774	aaC/aaA	1	121	0.991803	774N/K
TOV-112D	Ovary	SMARCA4	NM_001128849	GRCh38	19	11003130	11003131	+	Frame_Shift_Del	GC	G	19_11003130_GC/G	p.Leu639TrpfsTer7	1989	1915	639	Ctg/tg	4	37	0.902439	NA
T.T	Esophagus	SMARCA4	NM_001128849	GRCh38	19	11041496	11041496	+	Missense_Mutation	A	C	19_11041496_A/C	p.Asn1486His	4530	4456	1486	Aac/Cac	26	7	0.212121	1486N/H
UM-UC-3	Urinary	SMARCA4	NM_001128849	GRCh38	19	10985271	10985271	+	Splice_Site	A	G	19_10985271_A/G	NA	NA	NA	NA	NA	0	27	1	NA
VMRC-RCW	Kidney	SMARCA4	NM_001128849	GRCh38	19	11003156	11003156	+	Missense_Mutation	C	T	19_11003156_C/T	p.Pro647Leu	2014	1940	647	cCg/cTg	23	31	0.574074	647P/L
