# Supplementary material for: Functional characterization of SMARCA4 variants identified by targeted exome-sequencing of 131,668 cancer patients
Source: Nat Commun. 2020 Nov 3;11:5551. doi: 10.1038/s41467-020-19402-8 (PMC7609548; doi:10.1038/s41467-020-19402-8)
Supplement: Supplementary file 7 — Supplementary Data 4 [file 41467_2020_19402_MOESM7_ESM.xlsx]

## Sheet: Sheet1
Supplementary Data 4. qRT-PCR and ChIP reagents used for all experiments.
Taqman gene expression assay (FAM-MGD)	Gene name
Hs00167155_m1	SERPINE1
Hs00375310_m1	JPH2
Hs00987481_m1	TMEM71
Hs00212106_m1	ACSL5
Hs00171288_m1	ARHGDIB
Hs00234160_m1	SPARC
Hs00327053_m1	FAM189A2
Hs00900358_m1	TNFRSF11B
Hs00196287_m1	NNMT
Hs00907496_m1	FSTL1
Hs02339703_m1	TMEM63C
Hs00663887_m1	LGR6
Hs01586213_m1	AGT
Hs00165475_m1	SERPINA1
Hs01548773_m1	NKD1
Hs01040524_m1	KCNJ6
Hs01022706_m1	TBXAS1
Hs00173592_m1	NTSR1
Hs01060665_g1	ACTB
Hs01114274_m1	IL24
qChIP Primer	Sequence
AGT_BBS_FW	GGGTCACGATGCCCTATTTA
AGT_BBS_RV	TGTGTAACTCGACCCTGCAC
IL24_BBS_FW	CCAGGGATTGCAAAGGAGTA
IL24_BBS_RV	ACGGGAGTAGGAATGTGACG
LGR6_BBS_FW	TGGGCTATGTGACCTTAGGC
LGR6_BBS_RV	CCCCAGGTCAGTGAGTTCAT
chr14q_GENEDESSERT_FW	CTCCCCTGGCATATTACCAA
chr14q_GENEDESSERT_RV	GACCATTGTTCCCTCCTCAA
