# Supplementary material for: Functional characterization of SMARCA4 variants identified by targeted exome-sequencing of 131,668 cancer patients
Source: Nat Commun. 2020 Nov 3;11:5551. doi: 10.1038/s41467-020-19402-8 (PMC7609548; doi:10.1038/s41467-020-19402-8)
Supplement: Supplementary file 9 — Source Data [file 41467_2020_19402_MOESM9_ESM.xlsx]

## Sheet: 4A_FRET
	Figure 4A -FRET
	Time (sec)	LACZ		BRG1		K785R		E821K		E882K		T910M		R973L		R979Q		R1135W		G1159V		G1162C		A1186T		R1189Q		R1192C		G1232S		R1243W
		WITH ATP, REL TO NO ATP
		R1	R2	R1	R2	R1	R2	R1	R2	R1	R2	R1	R2	R1	R2	R1	R2	R1	R2	R1	R2	R1	R2	R1	R2	R1	R2	R1	R2	R1	R2	R1	R2
	0	1	1	1	1	1	1	1	1	1	1	1	1	1	1	1	1	1	1	1	1	1	1	1	1	1	1	1	1	1	1	1	1
	180	1.06017	0.975957	1.01808	1.0105	0.983068	1.04597	0.975279	1.02611	1.02165	1.00901	0.940819	1.01735	0.977917	0.956619	0.990046	0.984176	1.04457	1.05088	0.991067	0.969783	1.01557	0.974907	1.03379	0.99731	1.0032	0.992142	1.01705	1.03868	1.03299	0.989448	1.02799	0.954875
	360	1.03947	1.02864	1.07899	1.04517	0.990155	1.01123	0.979384	1.00487	1.0147	0.935592	0.994554	0.922299	0.956017	0.969809	0.996891	0.96758	1.07618	1.03312	1.02997	0.979414	1.04615	0.989815	1.03946	0.998673	1.06444	0.985658	1.04713	1.05911	1.04177	1.00431	1.02034	0.924682
	540	1.03889	1.03157	1.12067	1.11926	0.985828	0.982386	0.987658	1.04288	1.03062	0.934019	0.979221	0.97097	0.984215	1.0143	1.01604	0.922714	1.03008	1.03807	1.02963	0.967897	1.06454	1.01935	1.00873	1.01164	1.01972	1.02269	1.023	1.03177	1.02939	0.947688	1.02599	0.976804
	720	1.02574	0.973027	1.08532	1.15795	0.953841	1.09243	0.999519	1.04243	1.04013	0.979558	0.999833	0.99726	0.994883	0.935166	0.971139	0.983497	1.03952	1.02478	1.03706	0.974191	1.04056	1.0044	1.00132	0.992439	1.08564	1.01038	1.02581	1.11771	1.0041	0.972372	0.989709	0.966424
	900	1.09911	0.993208	1.17457	1.17331	1.01002	1.02117	1.03981	1.03362	1.04833	0.962398	0.957298	0.991081	1.03633	0.920772	0.945652	0.913645	1.00927	1.06417	1.04476	0.983291	1.05084	1.023	1.04354	0.999087	1.02292	0.980966	1.01684	0.998589	1.06757	0.935685	1.02672	0.966053
	1080	1.07238	0.946993	1.24182	1.22615	0.933808	0.995832	1.02757	1.02805	1.00248	0.971051	0.969159	0.967936	1.0189	0.969172	0.984761	0.994057	1.04657	1.03949	1.01641	1.02921	0.994413	0.984585	0.998696	1.02719	1.00986	1.0182	0.984056	1.04464	1.03984	0.98956	0.973343	0.964956
	1260	1.06035	1.02675	1.21993	1.32811	1.0363	1.0338	0.99189	1.01631	1.08249	0.96973	0.997436	0.973302	0.969122	0.945053	1.00854	0.993633	1.05397	1.03606	1.03935	0.983056	1.04402	1.00672	1.01954	1.02608	1.05047	0.990286	0.972813	1.02874	1.03514	0.972461	0.99286	0.965486
	1440	1.10291	0.982847	1.29746	1.33491	0.970963	0.980551	0.965953	0.992966	1.04955	0.988172	0.968417	0.991705	0.945064	0.982492	1.02006	1.01766	0.99793	1.02154	1.00044	0.970414	1.05712	1.02646	1.01741	0.991078	1.02742	1.01275	0.974733	1.05088	1.05031	0.963443	1.0228	1.00293
	1620	1.01786	1.00896	1.34901	1.36584	0.993008	1.00951	0.947781	1.01793	1.03234	0.920948	0.992962	1.05742	0.97772	0.953726	0.99115	0.937768	1.02659	1.02685	0.980206	1.04948	1.02481	1.00236	0.986569	1.00851	1.01866	0.98991	0.989949	1.05892	1.03758	0.958648	1.02462	0.911339
	1800	1.07041	0.990853	1.32586	1.38329	0.987417	1.09861	0.992552	1.03665	1.0609	0.992058	0.962883	1.04023	0.986305	0.994668	0.991481	0.953863	1.01829	0.999523	0.99043	0.988002	1.02964	1.01161	1.02038	1.00618	1.06766	1.02781	0.997858	1.08392	1.0295	0.988854	0.978744	0.982977
	1980	1.04779	1.01363	1.37789	1.40137	1.00087	1.05286	0.99527	1.02364	1.05221	0.944275	1.00591	1.02943	1.00965	1.01038	1.00246	0.932316	1.01725	1.05144	1.01293	0.99266	1.06215	1.00423	1.05153	1.00631	1.01942	1.01267	0.991984	1.09003	1.09408	0.951668	0.973332	0.998953
	2160	1.06564	0.988639	1.38859	1.47192	0.972876	1.02835	1.03504	1.03875	1.0295	0.961912	0.972711	1.02345	1.01741	0.971788	0.955443	0.933517	1.03652	1.06762	0.969498	0.967707	1.03559	0.985268	1.0298	1.00286	1.02301	1.0338	0.992699	1.02951	1.06695	0.926846	1.02813	0.960489
	2340	1.03879	0.924816	1.42632	1.45933	0.913547	1.04119	1.01094	1.02317	1.07597	0.971674	1.00157	0.97732	1.02149	0.993085	0.957737	0.924854	1.06925	1.09446	1.00985	0.98486	1.02145	1.02244	1.02782	0.971405	1.06161	0.987973	1.00045	1.03875	1.04715	0.975124	0.959781	0.953818
	2520	1.07198	0.995802	1.38806	1.43318	0.957703	1.10171	0.962801	1.04277	1.01303	0.92658	0.991719	0.980013	0.96501	0.977217	0.971217	0.96303	1.02546	1.06557	0.991165	0.982105	1.05283	0.998373	1.03939	1.00167	1.01133	1.00182	0.974709	1.01002	1.04645	0.974614	0.963399	1.0029
	2700	1.08269	0.954812	1.44498	1.57057	1.0143	1.03376	1.0328	1.02863	1.03239	0.96465	0.986965	1.02735	1.02035	0.999848	0.977906	0.928287	1.06746	1.09031	1.00847	0.996302	1.02141	1.0203	1.03646	0.992982	1.04019	1.00567	0.991419	1.03818	1.08694	0.967316	1.0131	0.954986
	2880	1.08022	1.03348	1.41027	1.41067	0.933706	1.0419	1.05612	1.05264	1.0077	0.924087	1.04972	1.04206	0.983747	1.02302	0.98212	0.966143	1.03449	1.09951	1.01256	1.01895	1.0838	1.06315	1.05641	0.996115	1.05773	1.07672	0.967566	1.03731	1.04808	0.947652	1.05985	0.926912
	3060	1.06826	1.02959	1.42627	1.43877	1.00617	1.02842	0.995447	1.00289	1.02235	0.95123	0.987606	1.00709	1.02039	1.01649	0.979509	1.00276	1.04226	1.02073	1.01844	1.0083	1.07312	1.01915	1.0732	1.0155	1.0875	1.02232	0.972186	1.0288	1.05399	0.963546	0.964985	0.958851
	3240	1.0715	0.977817	1.45018	1.53627	0.88804	1.04181	1.04354	1.03465	1.07931	0.962086	1.01237	0.993692	1.00488	1.00953	0.987643	0.949212	1.05028	1.04046	0.985896	0.989178	1.0348	0.976121	1.08102	1.02102	1.02112	1.0558	0.960266	1.02995	1.03337	0.945462	1.06373	0.941521
	3420	1.07484	1.00199	1.46227	1.49635	1.01434	1.02172	1.04332	1.00395	1.01587	0.949665	0.972147	1.01463	0.995343	1.01327	0.961797	0.920193	1.04079	1.0523	1.01525	0.956634	1.07132	1.03487	1.05997	1.01617	1.02706	1.04015	0.955009	1.04532	1.06552	0.942807	1.02057	0.944946
	3600	1.05966	0.975404	1.41167	1.54431	0.962698	1.08118	0.999223	1.02323	1.03259	0.958334	0.950709	1.02495	1.01559	1.0479	0.962985	0.968093	1.03154	1.06226	1.02514	0.980143	1.03002	0.99597	1.03524	0.998221	1.10714	0.975459	0.982739	1.0287	1.0469	0.97365	1.04794	1.00689

## Sheet: 4F_qRT-PCR
	Figure 4F-qRT-PCR
		ACSL5			AGT			IL24			KCNJ6			LGR6			NKD1			NTSR1			SERPINA1			TBXAS1			TMEM63C
		R1	R2	R3	R1	R2	R3	R1	R2	R3	R1	R2	R3	R1	R2	R3	R1	R2	R3	R1	R2	R3	R1	R2	R3	R1	R2	R3	R1	R2	R3
	LACZ	0.031465	0.0327303	0.0358602	0.233298	0.259355	0.238899	0.249118	0.268953	0.276093	0.162857	0.169412	0.171933	0.0751546	0.182297	0.122721	0.245687	0.263775	0.244683	0.0411272	0.114046	0.0297692	0.0848316	0.0847481	0.0809908	0.0721157	0.0597108	0.061639	0.277364	0.222805	0.264422
	WT	0.974118	1.07311	0.952775	0.952188	1.04789	0.999919	1.05307	1.01472	0.932211	0.997311	1.09227	0.91042	0.953821	0.954891	1.09129	1.03224	0.93728	1.03048	1.07237	1.03259	0.895047	1.00596	0.997857	0.996187	1.01791	1.06316	0.918929	1.02445	0.986128	0.989426
	K785R	0.041121	0.0392231	0.0412542	0.0440783	0.0435912	0.0455394	0.202045	0.207599	0.215004	0.167563	0.171261	0.182521	0.140082	0.0781275	0.140796	0.168565	0.164294	0.143443	0.143297	0.300389	0.147549	0.06688	0.0650431	0.0617033	0.109073	0.0912694	0.090241	0.348672	0.350702	0.301472
	E821K	0.0529079	0.0460821	0.0425527	0.0533323	0.0528452	0.0460265	0.149947	0.187764	0.189351	0.173613	0.199328	0.167731	0.12605	0.099889	0.186459	0.17585	0.183889	0.163038	0.185357	0.344161	0.255528	0.0745616	0.0704704	0.0701364	0.0933905	0.0777076	0.0779004	0.179919	0.171798	0.154289
	E882K	0.0402886	0.0337625	0.0330966	0.0297102	0.0333631	0.0350678	0.233251	0.218177	0.206805	0.267563	0.298992	0.266555	0.146742	0.179206	0.142342	0.166806	0.137665	0.148719	0.347532	0.380309	0.478278	0.0583635	0.0551072	0.0549402	0.0998822	0.0983396	0.0883771	0.108865	0.0860261	0.0999831
	T910M	0.0381909	0.0468479	0.0443507	0.0372595	0.0399383	0.0367725	0.152592	0.21183	0.211301	0.243025	0.236639	0.20605	0.204772	0.207508	0.262209	0.198962	0.193686	0.20072	0.403544	0.561518	0.425223	0.0605344	0.0622878	0.0583635	0.0969255	0.10631	0.0876058	0.0954153	0.154035	0.116478
	R973L	0.0499112	0.0448502	0.0420866	0.0642909	0.0657521	0.0638039	0.35543	0.35305	0.347761	0.16521	0.184538	0.177815	0.2018	0.185389	0.120818	0.249707	0.221571	0.24217	0.195782	0.184372	0.315896	0.0736432	0.0849986	0.0842471	0.100011	0.101682	0.0939047	0.212908	0.231687	0.196413
	R979Q	0.0504772	0.0410544	0.0480799	0.056011	0.0530887	0.0465135	0.296456	0.206276	0.248854	0.400504	0.386891	0.408235	0.0976296	0.138299	0.159347	0.202981	0.156004	0.173087	0.154188	0.176541	0.285556	0.150209	0.145449	0.143112	0.145517	0.136647	0.19263	0.243106	0.251734	0.247674
	R1135W	0.0419867	0.0357603	0.0355938	0.04213	0.0394513	0.0392077	0.128526	0.157352	0.130377	0.144538	0.16521	0.12605	0.191335	0.0808625	0.136396	0.161028	0.158265	0.153492	0.199101	0.33939	0.4246	0.0507654	0.0519343	0.0489285	0.0770648	0.0735297	0.0763578	0.20225	0.223312	0.173828
	G1159V	0.0731188	0.0691565	0.0650277	0.0747626	0.0691615	0.0681874	0.10975	0.128791	0.117154	0.179832	0.189412	0.183697	0.22154	0.176471	0.192405	0.181125	0.20072	0.183386	0.289187	0.173688	0.291157	0.0935987	0.10128	0.0922627	0.0899839	0.09609	0.0883128	0.33573	0.321773	0.279141
	G1162C	0.0396226	0.035727	0.0259711	0.111779	0.142219	0.110561	0.145187	0.18988	0.108427	0.150084	0.152101	0.136807	0.141034	0.142104	0.0870461	0.149975	0.125858	0.129627	0.0884778	0.0935085	0.182764	0.0431673	0.0459226	0.0414139	0.0777718	0.0766149	0.0762935	0.224835	0.288784	0.270005
	A1186T	0.187358	0.193285	0.167414	0.297833	0.348486	0.29077	0.616449	0.459626	0.529443	0.242521	0.253782	0.252941	0.192167	0.107975	0.225464	0.284374	0.260007	0.256992	0.317867	0.159582	0.231048	0.461564	0.535374	0.471417	0.20767	0.207284	0.184274	0.657503	0.687955	0.562341
	R1189Q	0.0280022	0.0291676	0.0288346	0.0289796	0.0311714	0.0248397	0.119006	0.137518	0.107898	0.219328	0.222185	0.210588	0.150309	0.108332	0.160536	0.104003	0.10752	0.098476	0.278503	0.29401	0.16622	0.0338158	0.0321458	0.0335653	0.0966685	0.0948045	0.0886342	0.0944003	0.0768905	0.0766368
	R1192C	0.0234739	0.0243729	0.0236404	0.0287361	0.0338502	0.0304408	0.171368	0.193847	0.199136	0.187731	0.188403	0.187731	0.150428	0.0700412	0.17873	0.111288	0.104254	0.119327	0.258173	0.390371	0.403959	0.0345672	0.0303924	0.0335653	0.0797643	0.0842635	0.0831709	0.0999831	0.0695314	0.0718153
	G1232S	0.0344284	0.0322309	0.0263707	0.0355548	0.0340937	0.0319019	0.148096	0.126146	0.10975	0.147563	0.153445	0.176134	0.0828841	0.143293	0.0991755	0.174845	0.175348	0.159019	0.781105	0.65347	0.959305	0.0409129	0.0446702	0.0389925	0.0816283	0.076165	0.0769363	0.100744	0.0794282	0.0705464
	R1243W	0.0290011	0.0226748	0.0297003	0.0309278	0.0306843	0.0331196	0.128791	0.143336	0.131435	0.138319	0.157479	0.156134	0.0906136	0.106548	0.13485	0.194691	0.199715	0.176352	0.570749	0.628213	0.693872	0.0459226	0.0445867	0.0470916	0.0818211	0.0917836	0.0812426	0.107596	0.120284	0.106581

## Sheet: 4G_CHIP
	Figure 4G-ChIP
		AGT		CHR14 NEG		IL24		LGR6
		R1	R2	R1	R2	R1	R2	R1	R2
	LACZ	0.347696	0.349595	0.402767	0.390332	0.310692	0.416858	0.285608	0.310901
	WT	18.8888	18.3938	0.700582	0.741838	5.14322	6.46845	2.14389	2.40855
	K785R	2.82612	2.02187	0.448532	0.302217	1.0547	1.03827	0.903303	1.49309
	E821K	2.74463	1.80521	0.539984	0.50299	1.33677	1.31122	1.12035	1.11308
	E882K	1.17344	1.24611	0.38385	0.340963	0.773403	0.860631	0.574472	0.691394
	T910M	2.26326	1.64373	0.625635	0.626693	0.975899	0.988689	1.14023	1.13074
	R973L	2.24274	1.95432	0.510443	0.712777	2.13943	1.88715	1.27112	1.3376
	R979Q	2.11533	1.80441	0.386516	0.495401	0.774571	1.02697	0.59631	0.87339
	R1135W	0.533971	0.520294	0.214475	0.318744	0.549317	0.538265	0.320205	0.402659
	G1159V	3.73861	2.31606	0.526555	0.83189	1.67622	2.03264	1.37701	1.3531
	G1162C	2.56661	2.52945	0.994903	1.08857	2.38364	2.90424	2.06807	2.3378
	A1186T	10.2898	11.3225	0.980738	0.840201	4.45368	4.67489	2.29355	2.56235
	R1189Q	1.36956	1.74276	0.556377	0.50261	1.18512	1.39775	1.17528	1.01887
	R1192C	1.23455	1.19893	0.538016	0.66955	0.90118	0.940908	0.672849	1.0482
	G1232S	2.47072	1.36698	0.590441	0.692921	2.01972	2.45914	1.55252	1.98004
	R1243W	1.64383	1.79349	0.76223	0.620221	1.44738	1.72693	0.857081	1.19474

## Sheet: Supp5B_confluence
	Supplementary Figure 5b-Confluence
		LACZ		BRG1		K785R		E821K		E882K		T910M		R973L		R979Q		R1135W		G1159V		G1162C		A1186T		R1189Q		R1192C		G1232S		R1243W
	Hrs post plating	R1	R2	R1	R2	R1	R2	R1	R2	R1	R2	R1	R2	R1	R2	R1	R2	R1	R2	R1	R2	R1	R2	R1	R2	R1	R2	R1	R2	R1	R2	R1	R2
	16	6.21672	4.84988	7.36648	8.50205	5.43504	4.83363	6.12107	6.2812	5.63324	4.90419	5.10225	4.95817	4.56612	4.72712	6.44669	6.91125	5.93793	4.60689	5.01789	4.98354	5.75723	6.65283	6.05595	6.52787	5.44927	6.36624	3.81276	5.74543	7.52616	8.01757	6.25451	7.81894
	20	6.70198	5.37298	8.09338	9.30083	5.81019	5.25199	6.83554	6.6974	5.76792	5.26693	5.15088	5.82542	4.92673	5.06509	7.51247	7.0618	6.43592	4.84078	5.0178	5.15761	5.70015	6.56302	7.48057	6.89602	9.1658	6.62156	3.9064	5.53114	7.81322	8.41246	8.30389	6.98543
	24	7.18054	6.0244	8.60444	9.88349	6.3136	5.6703	7.36204	7.75031	6.27535	5.73089	5.82762	6.03593	5.03084	5.56832	7.39647	7.42516	6.97231	5.3766	4.8788	5.64769	6.06524	7.37558	7.7677	6.82117	6.72212	6.15697	4.88735	5.92871	9.09754	9.10522	5.32146	7.89919
	28	7.30023	6.38912	9.18164	10.3895	6.73669	6.16854	8.12329	7.6405	6.84694	6.29404	6.18562	6.45229	5.94588	6.16884	8.01182	8.29268	7.77185	5.87575	5.8969	6.48431	6.53342	10.4086	7.54597	8.01442	7.20977	7.32296	5.12005	6.70528	10.1606	9.77759	5.91633	8.18256
	32	7.99111	7.02381	10.2006	11.2651	6.78318	6.71802	8.93947	8.58651	7.42459	6.3892	6.60736	7.2707	6.69093	6.5062	8.94063	8.83533	8.37322	6.3345	6.66342	6.89714	7.06309	8.82899	8.32002	8.7094	7.92382	8.76975	5.40439	7.04753	10.4475	10.771	6.29834	8.43689
	36	9.09241	7.5697	10.8667	12.8304	7.18332	7.20261	9.64281	9.34806	7.95559	6.8722	6.77562	7.49299	7.16666	7.20383	9.75934	9.34069	9.25313	6.71124	6.6336	7.91976	8.0738	10.2043	8.99417	10.2065	8.36417	9.08497	6.17111	6.81561	11.9079	11.6831	5.89971	8.49953
	40	9.65968	8.73178	11.6129	13.8605	7.40307	7.86109	10.4345	10.2583	8.4687	7.3279	7.67858	8.34813	7.82138	8.08868	10.547	10.3624	9.77951	7.45887	7.43921	8.02164	8.61235	10.9552	9.87338	10.4485	9.57439	9.72031	6.75089	8.51165	13.0621	12.4003	6.31329	8.92728
	44	10.1757	9.32521	12.8168	14.8646	8.20584	8.51452	10.8892	11.3926	9.37702	8.32418	8.1976	9.1441	8.50887	8.76906	11.5454	11.2282	10.8872	8.24536	8.07884	9.39646	9.4946	12.3318	10.8444	11.8004	10.2152	10.7916	7.3184	8.9023	14.3395	14.2951	7.61099	9.1624
	48	11.2922	9.76369	13.6699	16.4254	8.37927	8.93626	12.1846	12.319	10.0656	8.64267	8.78083	10.1049	9.63165	9.91455	12.3377	12.0144	11.6329	8.71434	9.10261	9.96477	10.1064	12.9618	12.4395	13.3957	10.9391	11.5534	8.16325	9.4323	15.8404	16.2028	8.0538	9.53925
	52	11.9844	10.5295	14.6694	17.6411	9.20051	9.63961	13.3133	13.6753	10.6304	10.1198	9.66349	10.2032	10.4596	10.7905	13.8504	13.486	12.2109	9.90412	9.85316	11.3441	10.9876	14.4699	13.9668	14.7002	12.6583	12.3692	8.8958	10.346	17.6049	17.0093	8.80041	9.47697
	56	12.4946	11.6913	16.0283	19.4582	10.099	10.5246	14.1656	14.8863	11.6856	10.7676	10.303	11.2216	11.6218	12.0736	15.2848	14.4138	13.4945	10.582	10.9582	12.4066	12.6759	15.5369	15.3455	16.0731	13.4817	13.7499	9.78851	10.502	19.0993	18.3118	9.75343	9.80484
	60	14.0975	11.9579	17.9224	21.2595	10.6648	11.4016	15.33	16.2375	13.0601	11.7942	12.5679	12.182	12.2384	13.6376	17.2036	15.6807	15.0463	12.0771	11.933	13.7967	12.8195	16.7207	15.7622	17.7678	14.3382	14.8957	10.9664	12.211	21.3012	21.1954	10.2699	6.53366
	64	15.1739	14.1823	20.0301	24.0024	11.4747	12.6586	17.2653	17.4483	14.2373	13.3252	12.1796	13.6972	13.5613	14.7982	17.8231	17.625	16.4967	12.9125	12.6895	14.9526	14.5897	18.4438	17.1338	19.3499	16.1264	16.0639	11.5882	12.7896	23.2108	22.6551	10.8942	6.7676
	68	16.9534	15.4373	21.4249	25.7909	12.3568	13.3838	19.1201	19.3724	15.6155	14.3841	12.7554	14.7179	15.3632	16.3733	20.0846	18.788	17.5063	13.4867	14.5421	16.7066	16.4302	19.9791	20.0206	22.1245	17.1695	17.6447	12.4789	14.2222	25.8695	24.9204	12.3902	7.91791
	72	17.9248	16.7255	24.1922	28.5893	12.7269	15.0554	21.0546	20.8869	17.3501	15.6866	14.3388	15.7385	17.3073	17.7551	22.212	19.8451	18.795	14.7553	15.5883	18.2215	16.926	22.5457	23.0175	24.1685	19.1371	18.9387	13.4825	15.5971	29.1349	27.36	13.2154	8.72467
	76	19.3077	18.4116	25.8675	31.5461	13.434	15.7587	22.8556	23.3399	19.5137	17.3776	15.6053	17.0556	18.757	19.7543	23.8141	21.8402	21.6618	15.631	16.8606	20.6512	19.4313	23.9156	25.1558	27.1238	21.6187	20.4103	15.6184	16.8905	30.4735	29.6021	13.4802	9.36618
	80	21.1502	20.8844	29.0643	34.5528	13.6382	17.2593	24.8371	25.573	20.9379	19.0825	16.7756	18.9339	20.9217	21.5368	25.7819	24.1239	23.466	17.3639	18.6639	21.6433	20.8359	26.2104	27.5158	29.7885	23.1326	22.5424	17.7658	18.7301	33.9934	32.2526	15.5988	10.8003
	84	23.1962	22.0533	32.2447	38.0921	16.2379	19.4591	28.6256	27.8087	22.8413	20.3007	18.1278	21.0114	22.8613	24.0502	28.5123	26.9607	25.6898	19.8324	20.5	24.7181	22.6942	28.5921	31.0101	33.4848	25.3204	25.0622	18.1435	20.261	37.2629	36.8845	17.3367	12.0702
	88	24.3949	24.8028	34.6912	41.8747	17.6059	20.5653	29.6296	29.9949	24.9211	22.6176	20.0161	23.5072	24.7774	26.5118	31.5003	28.4166	28.391	21.1386	22.3663	27.3866	24.6766	30.522	34.1896	37.0954	28.0597	26.7985	19.9625	21.949	40.8456	40.1091	17.3807	13.6037
	92	26.4038	27.3473	37.6833	45.2989	18.303	22.5372	33.8463	33.0721	27.4854	24.6429	21.5524	25.123	27.4546	28.815	33.9234	31.0221	29.5095	22.7509	24.5846	30.0856	27.0792	33.5237	37.0473	40.7704	30.2201	28.487	22.0938	23.5482	43.9968	44.313	17.9236	14.5185
	96	28.6212	29.3757	40.5254	49.1743	20.1566	24.3094	36.5041	35.277	30.0731	27.0809	22.5212	27.0779	30.2776	32.0466	37.3153	33.7997	32.8834	24.6351	27.0273	32.8145	30.6359	36.7302	40.5559	45.0835	32.5087	31.88	23.4927	26.5312	47.929	46.8675	20.5853	15.8068
	100	31.1527	32.7671	43.9807	53.0973	21.9744	26.4374	39.1909	38.3055	32.8628	29.2887	23.7153	29.9869	33.6993	35.0748	40.0313	37.3631	34.8061	27.2036	29.4429	35.754	33.449	40.6322	45.1255	49.4998	36.0393	35.1941	25.7662	28.3193	52.6735	50.3196	22.1872	18.1205
	104	33.4625	35.637	47.5785	57.7043	22.8989	29.1137	43.2169	42.0256	35.751	31.5511	26.9788	32.6404	37.5164	37.9764	43.5572	40.3515	37.9922	29.6608	32.4145	39.7396	35.3933	42.5419	49.3339	53.2185	39.7172	37.6015	28.1615	31.1025	56.3849	54.8065	24.5488	19.5683
	108	35.9359	38.3028	51.173	61.1825	24.7934	31.367	46.2338	45.1098	38.85	35.0228	28.2087	35.1399	40.185	41.7547	47.5215	43.617	42.1749	32.1056	37.7053	43.5245	39.1131	47.0459	53.5679	59.1722	43.3212	41.3989	30.1668	33.6618	59.943	58.6285	26.3335	21.7587
	112	38.492	41.3914	53.947	66.5071	26.7641	34.8529	49.1785	48.8892	41.5	38.4274	31.1364	39.1783	44.434	45.8539	51.2032	47.6531	45.6105	34.985	39.0325	48.8889	43.853	51.6209	57.4861	63.9654	47.0742	45.3053	33.0745	38.544	63.5897	64.9082	28.775	24.0716
	116	41.8206	44.2759	57.8949	70.9342	28.7272	37.4219	54.4375	52.7282	45.6159	41.336	34.1722	41.7688	48.7995	49.5933	56.0433	52.0538	49.4363	38.0866	43.0848	52.2422	46.5044	54.5644	61.8062	68.8571	50.5021	49.421	35.7029	40.8157	68.3882	68.5073	31.5947	26.115
	120	44.8952	47.8375	60.3409	73.6105	30.7097	40.6825	57.6329	57.2028	49.5433	44.8553	36.9428	45.4359	52.7723	52.956	60.0044	55.1404	52.9944	41.1325	47.4223	57.5833	51.0282	58.8608	65.7803	73.9798	54.5097	53.2503	37.857	44.3598	71.8948	72.1225	33.7015	28.708
	124	47.8827	51.1085	64.8414	76.7717	32.9763	43.3997	62.1269	60.2965	52.8209	48.0976	39.2606	48.4434	55.5023	56.4412	63.008	59.4619	55.8421	44.7638	51.6424	61.4292	53.6395	63.2546	69.3098	77.1636	58.5958	56.6849	41.4004	46.94	76.4711	74.8076	37.3909	31.4256
	128	50.6566	54.7544	68.2871	79.862	35.1763	46.5544	65.8278	63.9619	56.9119	51.2188	41.5806	53.407	59.4519	59.8263	66.6361	62.5063	58.9734	48.1721	55.1279	65.5323	58.3963	67.0264	71.5088	79.9672	62.7209	61.1924	44.7108	50.5381	79.3498	79.4622	39.587	34.6307
	132	53.7359	58.2659	71.7473	82.007	37.0769	49.2534	69.443	68.0413	61.1682	54.8024	45.1377	56.2982	63.4136	63.5818	69.9411	65.8295	62.1899	50.7683	59.7901	69.928	62.4349	71.5212	75.567	83.8404	67.0209	64.3462	48.1865	54.9638	81.856	82.2149	43.9725	37.4586
	136	57.6555	61.7289	75.342	84.7624	39.4027	52.945	73.3996	71.8709	65.3468	58.1809	48.6014	60.5892	66.3673	67.3141	73.489	70.1855	65.3799	54.443	63.907	74.2574	65.8085	76.0231	78.5674	86.1929	70.5383	68.9377	52.1521	58.0381	85.4125	85.0319	45.8782	41.4753
	140	59.8249	65.1408	78.1475	86.9088	41.6703	56.4283	76.5006	74.6904	68.9299	61.4042	51.3153	63.0207	69.8148	71.3482	76.802	72.9972	67.9332	57.3071	67.8792	77.63	69.701	80.0571	80.9476	87.9062	74.3206	71.5354	55.0368	62.7326	87.5067	88.4728	51.9612	45.6448
	144	62.931	68.6031	81.8829	88.4917	44.9922	60.2585	79.849	77.9194	72.7649	64.1043	54.9114	65.9495	73.3765	74.0242	78.3126	75.1755	68.5777	60.3302	71.1311	80.5806	72.6496	83.1781	82.6933	89.3489	77.069	74.9585	59.1764	66.1152	89.3907	90.5425	55.8426	49.2192
	148	65.9387	71.6195	84.1089	90.5222	47.1945	63.6948	83.004	80.353	76.4702	66.9694	58.9922	69.2363	75.9334	77.054	81.2976	77.8222	71.3222	63.8904	74.8572	83.9376	75.3577	86.4627	84.785	90.8541	79.7843	78.703	63.3389	69.468	91.2897	92.3564	60.8716	52.4057
	152	68.8773	75.0278	86.56	92.1274	49.3056	66.5815	85.1604	82.7964	79.5589	69.6481	61.5688	72.0477	78.6438	79.7298	83.3674	80.2216	73.3563	65.9657	79.024	86.6938	79.2104	88.8583	86.7844	92.056	82.632	81.6521	65.6353	72.8716	92.9905	94.19	63.5243	55.6417
	156	71.7132	78.0358	88.3172	93.2359	52.8338	69.6707	87.4002	85.2317	82.6136	72.5707	65.1424	74.485	80.9798	81.3077	85.0245	83.2191	74.3293	68.8292	82.0011	88.9003	81.5582	90.9391	88.168	93.103	85.3047	83.9032	69.5356	76.7687	93.8639	96.1095	68.0512	59.2632
	160	76.173	82.1398	91.5028	95.01	58.2847	74.9675	91.0721	89.0021	87.3329	76.47	68.4026	77.4792	84.2089	86.1024	87.8137	87.0171	77.3697	73.1648	85.9101	90.9839	85.6056	94.256	90.7103	94.7125	89.1206	87.6021	74.1215	81.3967	95.5078	97.6847	75.2744	64.7559
	164	79.1113	85.199	93.5197	96.9184	61.127	77.7925	92.8801	91.5868	89.9336	78.9194	71.3174	79.5908	86.4165	88.1734	89.494	89.5278	79.3651	75.8792	89.3665	93.4998	88.0609	95.7463	92.6059	95.704	91.9646	91.0379	77.8337	84.4402	97.0267	99.2457	80.2721	68.6643
	168	81.8195	87.2811	94.6078	97.8844	64.1238	80.4105	94.2746	93.3043	92.7078	81.1787	75.3179	81.7575	87.8305	90.0167	90.6403	91.5942	80.9313	79.3357	92.3433	94.2697	89.6215	96.7451	93.727	96.5588	93.4319	92.3698	80.7213	87.8804	97.4495	99.5269	84.1518	70.5957
	172	83.6795	89.1396	95.9578	98.8159	65.6995	82.3657	95.1591	94.9629	94.5173	83.8731	77.81	83.2679	89.4338	91.7645	91.5937	92.6698	81.9997	80.9248	94.4044	95.9683	91.1642	97.7274	94.7096	96.9462	95.043	94.8276	83.1628	90.1106	98.2333	99.8022	88.242	73.2826
	176	86.2661	91.1102	97.1477	99.2555	68.0037	85.1772	96.1639	96.3033	95.8855	85.6174	80.9254	84.9039	91.1031	93.2417	92.6858	94.1885	84.1633	83.0841	96.2337	96.8611	93.1041	98.6665	95.6931	97.835	96.0614	95.9148	85.6891	92.2301	98.6514	99.9364	90.9357	76.3334
	180	88.3855	92.8186	98.0906	99.4718	70.2818	87.2917	96.5949	97.1563	97.4702	87.472	83.0953	86.5399	92.432	94.5252	93.6816	95.3355	85.147	84.5125	97.5476	97.5699	94.1727	99.1941	96.2687	98.2912	96.9997	96.8328	88.402	94.3919	99.1444	99.9691	93.2527	79.4063
	184	90.0565	93.776	98.7319	99.6881	72.3042	89.1364	97.3723	97.768	98.3508	88.6041	85.2151	87.8365	93.338	95.2936	94.7069	96.1709	86.7811	87.3269	98.3163	97.8429	95.2865	99.6163	96.8322	98.6756	97.5706	97.6351	90.9235	95.6449	99.3837	99.9762	95.1449	82.6242
	188	92.1991	94.9683	99.1251	99.833	74.0924	90.7588	97.9542	98.385	98.8864	90.8877	87.1929	88.9744	94.4356	96.2457	95.2137	97.1339	88.1325	88.9628	98.7978	98.398	95.8928	99.7997	97.3189	98.9187	98.3871	97.8752	93.0569	97.069	99.4184	100	96.9406	84.0866
	192	93.2353	96.2101	99.3716	99.8949	75.0646	91.742	98.3025	98.9784	99.3455	92.4648	88.8571	90.3604	95.9204	96.8506	95.9003	97.7368	89.2913	90.2676	99.33	98.7905	96.6022	99.8586	97.8049	99.1043	98.803	98.4727	94.3423	98.0169	99.6303	100	97.7331	86.1658
	196	94.4625	96.7356	99.6492	100	77.2903	92.7613	98.7028	99.1666	99.5689	94.0856	90.6923	91.3415	96.3771	97.8409	96.4167	98.1729	90.1638	91.6559	99.5258	99.2424	97.725	99.9006	98.1284	99.2446	99.1006	98.7742	95.6363	98.944	99.7122	100	98.4417	87.4859
	200	95.3407	97.5166	99.7067	100	78.9946	94.1977	99.151	99.3823	99.7105	95.3375	92.1911	92.7644	96.9887	98.2673	96.6806	98.5562	91.1847	92.7674	99.7212	99.5319	98.3729	99.9092	98.3595	99.3623	99.3609	99.0208	96.7442	99.3707	99.8465	100	98.942	89.5625
	204	96.0929	97.893	99.8322	99.9697	81.0696	95.0844	99.2689	99.4998	99.7772	96.0629	93.383	93.7983	97.6647	98.6158	96.9727	98.995	91.9893	93.8883	99.7914	99.8118	98.7974	99.9568	98.6787	99.4365	99.5537	99.1709	97.4376	99.5207	99.8596	100	99.3868	90.7674
	208	96.8227	98.2735	99.8216	99.9635	83.1753	95.9954	99.6223	99.6211	99.8719	96.5052	94.327	94.6423	98.059	98.9136	97.2169	99.2721	92.7293	95.0521	99.8168	99.9629	99.1879	100	98.8264	99.4702	99.6801	99.2954	98.1706	99.7472	99.8616	100	99.6304	91.784
	212	97.1941	98.581	99.8916	99.9479	85.3605	96.5988	99.7886	99.6605	99.9684	96.9423	95.0848	95.5968	98.4685	99.119	97.4979	99.4565	93.3655	95.8034	99.8262	100	99.499	100	98.9185	99.5976	99.6928	99.4034	98.6625	99.7729	99.8701	100	99.773	92.8201
	216	97.3668	98.8285	99.9063	99.9722	86.6194	97.2429	99.8753	99.7931	99.9665	97.2425	95.4575	96.2394	98.7991	99.3558	97.6945	99.5998	94.0681	96.5023	99.9009	100	99.6419	100	99.1269	99.6668	99.7445	99.5159	98.8701	99.7851	99.8731	100	99.8381	93.9154
	220	97.5005	99.117	99.9253	100	88.1562	97.8848	99.8913	99.8889	100	97.5892	96.2155	96.9006	98.8399	99.6267	97.9461	99.8584	94.6538	97.1777	99.9344	100	99.821	100	99.2302	99.7139	99.7902	99.6166	99.2815	99.802	99.884	100	99.9171	94.7008
	224	97.793	99.3301	99.9044	100	89.5494	98.3688	99.9266	99.927	100	97.7181	96.5902	97.4631	98.9059	99.7544	98.1409	99.8641	94.927	97.5335	100	100	99.933	100	99.274	99.7104	99.8092	99.6896	99.4798	99.8731	99.8883	100	99.9294	95.4541
	228	98.0633	99.573	99.95	100	90.6367	98.6925	99.936	100	100	97.9858	96.9516	98.0049	99.22	99.7828	98.3089	100	95.1624	97.9024	100	100	100	100	99.3024	99.7345	99.8851	99.7714	99.5407	99.8926	99.9017	100	99.9731	95.6338
	232	98.3432	99.6662	99.955	100	91.9386	98.9974	99.9458	100	100	98.2881	97.3497	98.4256	99.3004	99.8548	98.3986	100	95.5565	98.1211	100	100	100	100	99.2575	99.7884	99.9171	99.8745	99.6728	99.9057	99.9248	100	100	96.2358
	236	98.4857	99.8003	100	100	92.947	99.3873	99.9693	100	100	98.4768	97.8641	98.8555	99.4358	99.8294	98.5894	100	95.8401	98.4683	100	100	100	100	99.2936	99.7828	99.9235	99.8809	99.7318	99.9659	99.935	100	100	96.6169
	240	98.5278	99.814	99.9717	100	93.7082	99.4299	100	100	100	98.8088	98.4124	99.0118	99.5449	99.8963	98.753	100	96.0994	98.5948	100	100	100	100	99.3094	99.8129	99.9024	99.892	99.864	99.9725	99.9328	100	100	97.061
	244	98.776	99.8278	99.9738	100	94.3343	99.5856	100	100	100	98.9835	98.5749	99.2355	99.5233	99.9467	98.8595	100	96.4007	98.7376	100	100	100	100	99.264	99.8472	99.9317	99.9051	99.8704	99.9703	99.9445	100	100	97.2096
	248	98.7567	99.8492	99.9695	100	94.7625	99.5781	100	100	100	99.1186	98.7005	99.4908	99.571	99.9547	98.8658	100	96.5766	98.9203	100	100	100	100	99.269	99.8642	99.9413	99.93	99.9062	99.9758	100	100	100	97.32
	252	98.82	99.8572	100	100	95.0966	99.6343	100	100	100	99.1511	98.7877	99.6677	99.55	100	98.9985	100	96.9428	98.9849	100	100	100	100	99.4061	99.8501	99.9394	99.9412	99.9215	100	100	100	100	97.6038
	256	98.8982	99.9059	100	100	95.5243	99.6728	100	100	100	99.2623	98.9999	99.7669	99.5901	100	98.9896	100	96.9369	99.1241	100	100	100	100	99.4521	99.8632	99.9486	99.9721	99.9214	100	100	100	100	97.8257
	260	98.9375	99.9305	100	100	95.6884	99.7564	100	100	100	99.3447	99.1097	99.8495	99.6265	100	99.0551	100	97.4328	99.1737	100	100	100	100	99.411	99.8957	99.9755	100	99.887	100	100	100	100	97.8464
	264	98.9261	99.9529	100	100	95.9987	99.7664	100	100	100	99.3879	99.215	99.924	99.689	100	99.1071	100	97.5309	99.1974	100	100	100	100	99.4219	99.8737	100	100	99.8929	100	100	100	100	98.0018
	268	98.9979	100	100	100	96.1581	99.8026	100	100	100	99.4826	99.4397	99.9605	99.703	99.9721	99.1297	99.9761	97.5826	99.2667	100	100	100	100	99.3852	99.8741	100	100	99.9464	100	100	100	100	98.2547
	272	99.159	100	100	100	96.1987	99.8284	100	100	100	99.5383	99.461	99.9544	99.7008	99.9734	99.1291	100	97.5714	99.1496	100	100	100	100	99.4702	99.8802	99.9749	100	99.9395	100	100	100	100	98.285
	276	99.1374	100	100	100	96.322	99.8369	100	100	100	99.5423	99.5321	99.9551	99.805	100	99.1145	100	97.8076	99.2455	100	100	100	100	99.4867	99.9165	100	100	99.9371	100	100	100	100	98.4545
	280	99.2931	100	100	100	96.4052	99.8452	100	100	100	99.5939	99.5073	99.9499	99.7879	100	99.159	100	97.7128	99.2993	100	100	100	100	99.4764	99.9278	100	100	99.9661	100	100	100	100	98.4775
	284	99.3626	100	100	100	96.6116	99.8756	100	100	100	99.6077	99.4745	99.963	99.7733	100	99.2603	99.9667	97.9988	99.3185	100	100	100	100	99.4492	99.9292	100	100	99.9154	100	100	100	100	98.5125
	288	99.392	100	100	100	96.6114	99.9037	100	100	100	99.6241	99.5744	100	99.8034	100	99.2523	99.9733	98.1238	99.3314	100	100	100	100	99.3486	99.8977	100	100	99.9662	100	100	100	100	98.6391
	292	99.4008	100	99.9178	100	96.7997	99.914	100	100	100	99.6616	99.5935	100	99.8233	100	99.2882	100	97.937	99.4381	100	100	100	100	99.5396	99.884	100	100	100	100	100	100	100	98.6697
	296	99.4179	100	99.968	100	96.8846	100	100	100	100	99.6372	99.6814	100	99.8693	100	99.2225	99.9523	97.9348	99.335	100	100	100	100	99.4204	99.9153	100	100	99.9573	100	100	100	100	98.7294
	300	99.4483	100	100	100	96.9085	99.9497	100	100	100	99.6436	99.649	100	99.8335	100	99.2886	99.9705	98.2939	99.2418	100	100	100	100	99.4461	99.9503	100	100	99.9744	100	100	100	100	98.8331
	304	99.5093	100	100	100	96.9608	100	100	100	100	99.6677	99.7595	100	99.9284	100	99.3456	99.9747	98.1486	99.3169	100	100	100	100	99.4165	99.9639	100	100	100	100	100	100	100	98.7856
	308	99.5986	100	99.9662	100	96.9232	99.9644	100	100	100	99.7116	99.8162	100	99.9213	100	99.2869	100	98.3187	99.3385	100	100	100	100	99.4288	99.936	100	100	99.9653	100	100	100	100	98.9235
	312	99.5573	100	100	100	97.0163	100	100	100	100	99.6834	99.7375	100	99.9033	100	99.3897	100	98.1407	99.2546	100	100	100	100	99.5151	99.927	100	100	99.9741	100	100	100	100	99.004
	316	99.5624	100	100	100	96.9705	100	100	100	100	99.6717	99.7251	100	99.9743	100	99.4311	100	98.2219	99.3425	100	100	100	100	99.4254	99.9381	100	100	99.9741	100	100	100	100	99.0138
	320	99.6076	100	100	100	96.9491	100	100	100	100	99.7337	99.7539	100	99.9423	99.9455	99.3662	100	98.3024	99.4104	100	100	100	100	99.5172	99.9167	100	100	100	100	100	100	100	98.9623

## Sheet: Supp6H_qRT-PCR
	Supplementary Figure 6H-qRT-PCR
		ARGD1B		FAM189A		FSTL1		JPH2		NNMT		SERPINE1		SPARC		TMEM71		TNFRSF11B
		R1	R2	R1	R2	R1	R2	R1	R2	R1	R2	R1	R2	R1	R2	R1	R2	R1	R2
	LACZ	1.09297	0.914935	1.00877	0.991304	1.02845	0.972341	1.14537	0.873078	0.863749	1.15774	0.979137	1.02131	0.951827	1.05061	0.658782	1.51795	1.00188	0.998125
	WT	15.9102	17.1019	6.3915	6.3245	4.85373	4.92149	180.29	159.206	6.88778	9.23432	5.46468	6.97475	16.4591	18.2507	91.5574	100.023	5.23784	4.365
	K785R	8.47724	7.99597	1.17458	1.18131	2.09338	2.18242	3.91753	2.54926	0.504557	0.560948	0.879646	1.23702	0.330418	0.398065	0.310361	0.310446	1.22601	1.02251
	E821K	6.57205	6.84668	1.36901	1.25472	2.25554	2.21828	3.1395	3.08626	0.439933	0.327408	1.05906	0.885975	0.517112	0.500879	0.476586	0.408261	1.24855	1.40647
	E882K	2.18807	2.02241	0.889824	0.856929	0.850212	0.780402	0.453001	1.22064	0.349871	0.274555	0.329216	0.324387	0.137389	0.155799	0.237118	0.109806	0.797604	0.742863
	R973L	5.15199	5.4016	2.00783	1.99236	1.98305	1.9099	2.39322	1.2528	0.584281	0.441501	1.08286	1.07824	1.19589	1.18176	0.342518	0.512456	1.36027	1.07242
	R979Q	11.5852	10.4191	1.28814	1.20016	2.78835	2.77197	0.490046	1.83707	0.791738	1.16609	1.52816	1.14221	1.75888	1.73782	1.0293	1.05927	1.60221	1.53338
	R1135W	7.22553	6.79241	1.19446	1.17111	1.95511	1.91292	1.43065	1.25295	0.293119	0.381744	0.5627	0.558829	0.483592	0.494896	0.285435	0.26964	1.67673	1.07069
	G1159V	10.8841	10.5749	1.4854	1.74126	2.87339	2.91335	2.83007	0.491361	0.637656	0.43739	1.00049	1.33019	1.31384	1.4524	2.06492	1.46047	2.06669	2.35597
	G1162C	11.0325	11.4549	1.51714	1.34572	2.05886	1.95435	1.89287	2.88607	0.452784	0.592082	0.468287	0.498301	0.333364	0.37914	0.541033	0.35501	1.83756	1.3851
	A1186T	13.3205	13.1332	2.63498	2.21112	4.34157	3.86394	4.70612	3.1462	2.1557	2.08377	1.69018	2.21472	7.37634	7.45901	20.7382	23.3709	2.82532	3.70871
	R1189Q	2.69316	2.57769	0.456248	0.509647	1.02135	0.949679	0.0471739	0.0471739	0.567892	0.364358	0.643888	0.672861	0.268891	0.27651	0.694117	0.554895	1.56784	1.23367
	R1192C	3.46862	3.28585	1.17058	0.908596	1.04925	1.07027	0.0874179	0.0874179	0.748727	1.09629	0.378055	0.502027	0.184184	0.1749	0.464626	0.531018	4.41043	4.01778
	G1232S	4.30441	3.90979	0.5869	0.655336	1.2831	1.35139	0.0860381	0.0860381	1.35977	1.58165	0.957818	0.891213	0.556958	0.600853	2.10119	1.44124	1.89115	1.42261
	R1243W	5.91611	5.76969	0.862745	1.16624	1.57749	1.56742	1.37942	0.10108	1.01125	0.847516	0.933595	0.883662	0.449129	0.422607	0.483554	0.320565	2.06774	2.41947
